# Supplementary material for: Bacterial PncA improves diet-induced NAFLD in mice by enabling the transition from nicotinamide to nicotinic acid
Source: Commun Biol. 2023 Mar 2;6:235. doi: 10.1038/s42003-023-04613-8 (PMC9981684; doi:10.1038/s42003-023-04613-8)
Supplement: Supplementary file 4 — Supplementary Data 1 [file 42003_2023_4613_MOESM4_ESM.xlsx]

## Sheet: pos
id	MS2 name	MS2 score	MS1 name	MS1 ppm	rt	mz	SuperClass	type	PncA_1_POS	PncA_2_POS	PncA_3_POS	PncA_4_POS	PncA_5_POS	Mean B	vector_1_POS	vector_2_POS	vector_3_POS	Mean A
1	(2Z,4'Z)-2-(5-Methylthio-4-penten-2-ynylidene)-1,6-dioxaspiro[4.4]non-3-ene	1			348.526	235.079	Organic oxygen compounds	forward	0.00397326	0.00499908	0.00690519	0.00363149	1.28414e-05	0.00390437	0.0100013	0.00417116	0.00416205	0.00611151
2	Achillicin	1			27.843	307.156	Organoheterocyclic compounds	forward	0.00223589	0.0015706	0.00315002	0.00205654	0.00280064	0.00236274	0.00264017	0.00182278	0.00145783	0.00197359
3	Yuccaol C	1			473.271	543.132	Phenylpropanoids and polyketides	forward	0.00292742	0.0165766	0.0178478	0.0493619	0.0216496	0.0216726	0.0508561	0.0703462	0.0695302	0.0635775
4	D-Proline	0.99998			331.579	116.07	Organic acids and derivatives	forward	3.79449	3.47646	2.96999	3.2544	5.5951	3.81809	3.25103	5.48307	5.89786	4.87732
5	Taurine	0.999959			315.957	126.022	Organic acids and derivatives	forward	6.61808	8.88877	10.7311	8.31206	11.2515	9.16031	6.95134	9.34163	9.61364	8.63553
6	5-Aminopentanoic acid	0.999947			566.793	118.086	Organic acids and derivatives	forward	1.22581	1.21896	1.9072	1.21386	1.24297	1.36176	1.68549	1.35038	1.18638	1.40742
7	Adenine	0.999925			428.708	136.062	Organoheterocyclic compounds	forward	0.533672	0.574331	0.584663	0.296287	0.652266	0.528244	0.194479	0.118556	0.151516	0.15485
8	Inosine	0.999921			234.47	269.087	Nucleosides, nucleotides, and analogues	forward	1.11938	1.07942	1.07373	1.51389	1.50569	1.25842	1.58851	1.321	1.53058	1.48003
9	Pyridine	0.999895			59.7644	80.0496	Organoheterocyclic compounds	forward	0.0147262	0.00721318	0.00763364	0.00781071	0.00831854	0.00914045	0.039949	0.031858	0.0323241	0.0347104
10	Prolyl-Alanine	0.999878			355.957	187.107	Organic acids and derivatives	forward	0.0589283	0.0707768	0.0758455	0.0665624	0.0841603	0.0712547	0.0473961	0.0278578	0.0349687	0.0367408
11	Nicotinic acid	0.999875			347.398	124.039	Organoheterocyclic compounds	forward	0.0965494	0.12999	0.24375	0.248983	0.219493	0.187753	0.0162144	0.0160296	0.0139182	0.0153874
12	L-Gulose	0.999872			311.325	203.052	Organic oxygen compounds	forward	0.0129663	0.0285692	0.0821537	0.0596371	0.0690512	0.0504755	0.321894	0.330841	0.303053	0.318596
13	L-Valine	0.999869			455.869	118.086	Organic acids and derivatives	forward	1.45599	1.36007	1.9328	1.14782e-05	1.05078	1.15993	1.71403	1.216	1.43761	1.45588
14	Arabinosylhypoxanthine	0.999852			254.114	269.087	Nucleosides, nucleotides, and analogues	forward	0.221118	0.208011	0.231046	0.323581	0.313694	0.25949	0.349468	0.296704	0.38431	0.343494
15	Ethyl carbamate	0.999728			53.2238	90.0551	Organic acids and derivatives	forward	0.14717	0.122969	0.148071	0.114778	0.124369	0.131471	0.119703	0.126051	0.146104	0.130619
16	Pipecolic acid	0.999701			554.519	130.086	Organic acids and derivatives	forward	0.282643	0.240192	0.262254	0.19787	1.28414e-05	0.196594	0.281327	0.266547	0.332258	0.293377
17	Choline	0.999645			383.484	104.107	Organic nitrogen compounds	forward	1.35745	1.06066	1.13259	2.47533	1.45599	1.4964	1.53842	0.873967	1.28864e-05	0.804134
18	N6-Methyladenosine	0.999612			317.632	282.119	Nucleosides, nucleotides, and analogues	forward	0.0572849	0.071551	0.0635451	0.0174709	0.071415	0.0562534	0.0370093	0.0607899	0.0496945	0.0491646
19	Ornithine	0.999593			539.886	133.097	Organic acids and derivatives	forward	0.472969	0.349539	0.411886	0.316288	0.574734	0.425083	0.351225	0.485073	0.524851	0.453716
20	N-methylvaline	0.999314			285.741	132.102	Organic acids and derivatives	forward	1.38845	1.23488	1.26332	1.37354	2.10968	1.47397	1.2616	1.9258	2.16495	1.78412
21	Adenosine 2'-phosphate	0.999117			424.137	348.07	Organic oxygen compounds	forward	0.031143	0.042013	1.22641e-05	0.0523329	0.0582808	0.0367564	0.0130833	0.0296953	0.0133392	0.0187059
22	Hypoxanthine	0.998922			199.735	137.045	Organoheterocyclic compounds	forward	5.57158	5.34851	4.90997	8.30415	10.1141	6.84966	7.49025	10.8671	9.56229	9.30654
23	Trehalose	0.998879			413.622	365.105	Organic oxygen compounds	forward	0.032482	0.0505241	0.145974	0.161194	0.153538	0.108742	0.125432	0.232965	0.18071	0.179702
24	Deoxyguanosine	0.998857			185.125	268.103	Nucleosides, nucleotides, and analogues	forward	5.26256	4.73441	6.52652	1.14782e-05	5.04525	4.31375	5.90144	4.85568	4.32212	5.02641
25	1-Pyrroline	0.998699			331.579	70.0654	Organoheterocyclic compounds	forward	0.0123289	0.0100772	0.0085238	0.0120746	0.0179623	0.0121934	0.0112705	0.0191754	0.0208929	0.0171129
26	Propionylcarnitine	0.998624			321.215	218.138	Lipids and lipid-like molecules	forward	0.177869	0.191412	0.16989	0.0458125	0.0156095	0.120119	0.0234753	0.0116514	0.0305524	0.0218931
27	Oleamide	0.99852			226.998	282.279	Lipids and lipid-like molecules	forward	0.0178463	0.0151412	0.00564278	0.0121262	0.00600416	0.0113521	0.0146648	0.011448	0.020477	0.0155299
28	L-Isoleucine	0.998511			297.198	132.102	Organic acids and derivatives	forward	0.759249	0.665222	0.662072	0.77346	1.21937	0.815874	0.710174	1.07038	1.17108	0.983877
29	2-Acetyl-6-methylpyridine	0.998495			323.336	136.076	Organooxygen compounds	forward	0.229904	0.250532	0.200992	0.19303	0.193775	0.213647	0.0601976	0.0643201	0.0491258	0.0578812
30	Niacinamide	0.998465			59.7648	123.055	Organoheterocyclic compounds	forward	3.89349	0.111808	0.0473583	0.0146789	0.0145143	0.81637	16.247	12.9909	13.4847	14.2408
31	N-Ornithyl-L-taurine	0.998119			238.874	240.101	Organic acids and derivatives	forward	0.0370968	0.0345935	0.0238538	1.14782e-05	0.0205186	0.0232148	0.0288771	0.0208443	0.0307965	0.0268393
32	(2E,11Z)-5-[5-(Methylthio)-4-penten-2-ynyl]-2-furanacrolein	0.997797			326.77	233.063	Lipids and lipid-like molecules	forward	0.0372134	0.0375986	0.0653877	0.0436043	0.0378727	0.0443353	0.0540706	0.0440908	0.0411289	0.0464301
33	4-(3,4-Dihydroxyphenyl)-2-hydroxy-1H-phenalen-1-one	0.997604			328.623	305.084	Benzenoids	forward	0.0208062	0.0375316	0.0730429	0.070984	0.0563703	0.051747	0.146575	0.126117	0.0836404	0.118777
34	Thiamine	0.997305			399.145	265.111	Organoheterocyclic compounds	forward	1.05759	0.90894	1.23838	0.607375	1.55236	1.07293	1.22371	1.46837	1.37375	1.35527
35	Quinoline	0.997259			44.6069	130.065	Organoheterocyclic compounds	forward	0.0136648	0.012418	0.0194416	0.0105442	0.0261247	0.0164387	0.0124011	0.0207984	0.0239081	0.0190359
36	Melitric acid B	0.997213			197.942	521.111	Phenylpropanoids and polyketides	forward	1.35123e-05	1.31712e-05	0.0131251	0.0114027	0.00788037	0.00648697	0.0108885	0.0143567	0.0122895	0.0125116
37	L-Carnitine	0.997156			399.194	162.112	Organic nitrogen compounds	forward	11.3725	9.85528	9.10704	1.14782e-05	8.10521	7.688	8.08948	8.01777	8.38612	8.16446
38	L-Phenylalanine	0.996522			280.238	166.086	Organic acids and derivatives	forward	1.0374	0.908456	0.926897	0.942569	1.65088	1.09324	0.955565	1.40288	1.70103	1.35316
39	Guanine	0.99642			284.873	152.056	Organoheterocyclic compounds	forward	0.0587411	0.0600097	0.0668106	0.0881197	0.0597618	0.0666886	0.0873457	0.0514748	0.0828233	0.0738813
40	L-Glutamine	0.996367			394.832	147.076	Organic acids and derivatives	forward	2.97028	2.98608	1.22641e-05	1.14782e-05	2.66896	1.72507	2.854	2.92822	2.75811	2.84678
41	2-Pyridylacetic acid	0.995779			339.118	138.055	Organoheterocyclic compounds	forward	0.279281	0.25206	0.358082	0.109322	0.331149	0.265979	1.2168e-05	0.410286	0.368559	0.259619
42	Betaine aldehyde	0.99551			362.928	102.091	Organic nitrogen compounds	forward	0.0582819	0.0774409	0.0547199	0.512128	0.220241	0.184562	0.096381	0.453113	0.275556	0.275017
43	Indoxyl	0.995357			26.7508	134.06	Organoheterocyclic compounds	forward	0.0115651	0.0176521	0.0077431	0.0125984	0.0104372	0.0119992	0.0159768	0.0200356	0.00813751	0.0147166
44	L-Glutamic acid	0.995044			407.195	148.06	Organic acids and derivatives	forward	0.560465	0.522461	0.851428	1.14782e-05	0.716599	0.530193	0.329889	0.68914	0.722449	0.580492
45	2-O-Galloylsucrose	0.995001			366.33	495.131	Benzenoids	forward	0.000173762	0.00387394	0.00698258	0.0048877	0.00295145	0.00377389	0.0073518	0.0086509	0.00782039	0.00794103
46	N1-(2-Hydroxyethyl)flurazepam	0.994954			284.873	333.079	Organoheterocyclic compounds	forward	0.00177034	0.00369476	0.00577853	0.00679629	0.0110788	0.00582375	0.00867959	0.0208557	0.0214147	0.0169834
47	Imidazoleacetic acid ribotide	0.994826			327.712	339.05	Organic oxygen compounds	forward	0.0033434	0.00363462	0.0029547	0.00430881	0.00306934	0.00346218	0.00629215	0.00286818	0.00526688	0.00480907
48	Nicotinamide ribotide	0.994663			502.289	335.063	Nucleosides, nucleotides, and analogues	forward	0.0108145	0.0106723	1.22641e-05	0.00322159	0.00682928	0.00630999	0.00185127	8.62436e-05	0.000195319	0.000710944
49	5-(2-Hydroxyethyl)-4-methylthiazole	0.99443			399.229	144.047	Organoheterocyclic compounds	forward	0.180197	0.136193	0.197631	0.09523	0.24732	0.171314	0.219919	0.242594	0.245403	0.235972
50	Lauroyl diethanolamide	0.994133			593.839	288.253	Lipids and lipid-like molecules	forward	1.35123e-05	1.31712e-05	0.0545097	0.0523542	0.05703	0.0327841	0.0538587	1.21406e-05	0.0570552	0.0369753
51	(2E)-Decenoyl-ACP	0.993905			329.555	130.086	Organic acids and derivatives	forward	0.0477257	0.0692132	0.116397	0.082063	0.0986435	0.0828084	0.101956	0.0781369	0.0810468	0.0870467
52	Cytosine	0.993667			262.248	112.05	Organoheterocyclic compounds	forward	0.252198	0.251715	1.22641e-05	0.19775	0.194094	0.179154	0.213786	0.323696	1.28864e-05	0.179165
53	L-Histidine	0.99353			484.012	156.076	Organic acids and derivatives	forward	0.578098	0.552966	1.22641e-05	0.551168	0.607181	0.457885	0.551285	0.6845	0.599206	0.611664
54	Creatinine	0.993432			182.581	114.066	Organic acids and derivatives	forward	0.29415	0.412252	0.592056	0.468767	0.525785	0.458602	0.408451	0.414387	0.334916	0.385918
55	3-Hydroxyisovalerylcarnitine	0.993309			346.524	262.165	Lipids and lipid-like molecules	forward	0.0218357	0.0199482	0.0106207	0.00945756	0.00841019	0.0140545	0.0156585	0.0123451	0.0153369	0.0144468
56	Methyl nicotinate	0.99275			35.6125	138.055	Organoheterocyclic compounds	forward	0.353284	0.346105	0.324914	0.140268	0.110118	0.254938	0.00258414	0.0034226	0.00228916	0.0027653
57	Phosphorylcholine	0.992348			209.523	184.073	Organic nitrogen compounds	forward	0.673208	0.42628	0.657285	0.491991	0.66373	0.582499	0.695209	0.853457	1.28864e-05	0.516226
58	Valdecoxib	0.992347			515.591	315.08	Benzenoids	forward	0.0149974	0.0145657	0.0221517	0.0176464	0.024419	0.018756	0.0149139	0.0275482	1.28864e-05	0.0141583
59	Butyramide	0.992274			2.14714	88.0758	Lipids and lipid-like molecules	forward	1.35123e-05	0.0489825	0.0572731	0.0319435	0.0490904	0.0374606	0.0373654	0.0558846	0.0470153	0.0467551
60	Purine	0.991823			101.031	121.051	Organoheterocyclic compounds	forward	0.00258124	0.00261234	0.000469099	0.0112757	0.00882655	0.00515299	0.00387772	1.21406e-05	1.28864e-05	0.00130092
61	Pyroglutamic acid	0.991606			323.152	130.049	Organic acids and derivatives	forward	0.0246566	0.021222	0.0238465	0.0250376	0.0189875	0.02275	0.016292	0.0149028	0.0174372	0.0162107
62	Pyrrolidonecarboxylic acid	0.991538			394.676	130.049	Organic acids and derivatives	forward	1.56203	1.5906	1.22641e-05	1.14782e-05	1.34036	0.898602	1.56479	1.53005	1.47035	1.52173
63	ADP	0.99143			474.711	428.036	Nucleosides, nucleotides, and analogues	forward	0.0157713	0.0211793	0.0286848	0.010837	0.0132759	0.0179497	0.00693084	0.00543935	0.00656947	0.00631322
64	Agrocin 84	0.991289			449.661	703.17	Organoheterocyclic compounds	forward	9.07929e-05	0.00738271	0.0132558	0.0246291	0.00574307	0.0102203	0.0258083	0.0352107	0.0348832	0.0319674
65	Nicotinic acid mononucleotide	0.990946			347.331	256.081	Organic oxygen compounds	forward	0.0748671	0.108114	0.220254	0.220735	0.188781	0.16255	0.00413493	0.00552826	0.00350113	0.00438811
66	Hydroxyprolyl-Hydroxyproline	0.99076			427.748	245.113	Organic acids and derivatives	forward	0.00611747	0.00609094	0.00918694	0.00788309	0.00553246	0.00696218	0.00434654	0.00294823	0.00433092	0.00387523
67	1-Methylhistamine	0.990677			390.934	126.102	Organic nitrogen compounds	forward	0.0676959	0.0635027	0.0359387	0.0683058	0.0482847	0.0567456	0.0458637	0.0399177	0.0802837	0.055355
68	(Â±)-Tryptophan	0.990656			283.639	205.097	Organoheterocyclic compounds	forward	0.0212648	0.0232682	0.0361178	0.0225674	0.053008	0.0312452	0.0326991	0.0589979	0.0659875	0.0525615
69	Glycerol 3-phosphate	0.990606			355.956	173.021	Lipids and lipid-like molecules	forward	0.00369113	0.00226752	0.00301354	0.000700061	0.00375551	0.00268555	0.00670829	0.00487907	0.00540143	0.00566293
70	Methyl 2-aminobenzoate	0.990367			260.222	152.07	Benzenoids	forward	1.35123e-05	0.0319268	0.0276812	1.14782e-05	0.0298068	0.017888	0.0279424	0.0322153	0.0310164	0.0303914
71	1-Kestose	0.990046			474.149	527.158	Organic oxygen compounds	forward	0.00603499	0.0294436	0.0414813	0.0837029	0.042126	0.0405578	0.0822026	0.135615	0.113263	0.11036
72	Pyrrolidine	0.989351			602.3	72.0812	Organoheterocyclic compounds	forward	0.137373	0.202189	0.302974	0.383466	0.219377	0.249076	0.359047	0.273313	0.283819	0.305393
73	Xanthine	0.989079			322.178	153.04	Organoheterocyclic compounds	forward	0.00434715	0.00388033	0.00975303	0.00891778	0.0133469	0.00804903	0.0260158	0.0253015	0.0206579	0.0239917
74	1-Methyl-3-(2-thiazolyl)-1H-indole	0.988904			228.821	215.063	Organoheterocyclic compounds	forward	0.00421042	0.0154353	0.0327346	0.0125154	0.0310808	0.0191953	0.0242248	0.0301015	0.0240374	0.0261213
75	2,6-diaminohexanoic acid	0.988563			554.062	147.113	Organic acids and derivatives	forward	0.65676	0.510269	0.634445	0.375408	0.931563	0.621689	0.571411	0.83157	0.810464	0.737815
76	Cytarabine	0.987496			261.205	244.092	Nucleosides, nucleotides, and analogues	forward	0.00986965	0.00908136	0.006363	0.0142285	0.010267	0.0099619	0.0182245	1.21406e-05	1.28864e-05	0.00608318
77	Prolylglycine	0.986864			368.292	173.092	Organic acids and derivatives	forward	0.0150775	0.0128606	0.0120945	0.0106058	1.28414e-05	0.0101302	0.00942164	0.0131337	0.0149278	0.0124944
78	Protein serine	0.986789			399.086	106.05	Organic acids and derivatives	forward	0.0329053	0.0249282	0.0330483	0.0396652	0.060195	0.0381484	0.0362224	0.0615026	0.0674506	0.0550585
79	Diethanolamine	0.98656			361.502	106.086	Organic nitrogen compounds	forward	1.35123e-05	0.0330837	1.22641e-05	0.0323739	0.0214128	0.0173792	0.0339296	0.0188477	0.0324538	0.0284103
80	Creatine	0.986478			390.875	132.076	Organic acids and derivatives	forward	3.9508	4.36355	4.24567	3.7897	4.75211	4.22037	4.10254	4.45303	3.64557	4.06705
81	Prolyl-Valine	0.986105			309.305	215.139	Organic acids and derivatives	forward	0.00594577	0.00945719	0.0104481	0.00877916	0.00890166	0.00870638	0.00875059	0.00274897	0.00271971	0.00473976
82	Sedoheptulose	0.985963			310.382	233.063	Organic oxygen compounds	forward	0.0217312	0.0300219	0.0804589	0.0352979	0.0633108	0.0461641	0.0755035	0.113102	0.110309	0.0996381
83	beta-Alanine	0.985869			390.007	90.0551	Organic acids and derivatives	forward	0.170985	0.1662	1.22641e-05	0.135827	0.178249	0.130255	0.166205	0.165616	0.138719	0.156847
84	1-Methylnicotinamide	0.985682			384.099	137.07	Organoheterocyclic compounds	forward	0.00958585	0.0142777	0.00402576	0.00274434	0.00325717	0.00677816	0.0287483	0.0422328	1.28864e-05	0.0236647
85	Trimethylamine N-oxide	0.985578			351.145	76.0759	Organic nitrogen compounds	forward	0.088989	0.146146	0.0707938	0.0701331	0.0863756	0.0924876	0.144671	0.130204	0.0913864	0.122087
86	3-Methylcytosine	0.985491			278.234	126.066	Organoheterocyclic compounds	forward	0.0196749	0.0160423	0.0133314	0.023032	0.0224749	0.0189111	0.0336132	0.0703802	0.0603303	0.0547746
87	L-Palmitoylcarnitine	0.985054			202.538	400.341	Lipids and lipid-like molecules	forward	0.980205	1.31712e-05	0.243176	0.325536	0.0567437	0.321135	0.130577	0.192102	0.2508	0.19116
88	3-Dehydrocarnitine	0.985039			358.748	160.096	Organic acids and derivatives	forward	0.125226	0.136859	0.0877348	1.14782e-05	0.0593345	0.0818332	0.0605316	0.0559871	0.0573869	0.0579685
89	Alanyl-Valine	0.984766			46.7176	189.123		forward	0.108521	0.0843025	0.111821	0.109602	0.102934	0.103436	0.0626504	0.0857217	0.0918196	0.0800639
90	Adenosine 3',5'-diphosphate	0.984659			421.253	428.036	Nucleosides, nucleotides, and analogues	forward	0.0105398	0.0176336	0.0311264	0.0174586	0.0148427	0.0183202	0.000857148	0.000147804	1.28864e-05	0.00033928
91	Valyl-Valine	0.983471			230.54	217.154	Organic acids and derivatives	forward	0.00272953	0.00569657	0.0051227	0.00886528	0.00487402	0.00545762	0.000843715	0.000367	0.00401253	0.00174108
92	Prolyl-Threonine	0.983121			349.337	217.118	Organic acids and derivatives	forward	0.0208928	0.0240053	0.0240248	0.0209685	0.0277548	0.0235293	0.016912	0.0109367	0.0124178	0.0134222
93	L-Acetylcarnitine	0.982572			330.471	204.123	Lipids and lipid-like molecules	forward	0.750641	0.991363	0.48734	1.13771	0.152936	0.703998	0.160535	0.102241	0.114679	0.125818
94	4-Guanidinobutanoic acid	0.981212			382.901	146.092	Organic acids and derivatives	forward	0.0617882	0.0996246	0.0530497	0.172823	0.0790107	0.0932593	0.746205	0.73642	1.18514	0.889254
95	Erythrono-1,4-lactone	0.980174			182.525	119.035	Organoheterocyclic compounds	forward	0.0208941	0.0205809	0.0267039	0.034603	0.0427578	0.0291079	0.0352475	0.0411612	0.0395601	0.0386563
96	Neocretanin	0.979897			367.229	469.097	Organic oxygen compounds	forward	0.0282425	0.0277548	0.0398727	0.0507247	0.0671753	0.042754	0.0434312	0.0580653	0.0555922	0.0523629
97	Hydroxyprolyl-Glutamine	0.979327			359.723	260.124	Organic acids and derivatives	forward	0.00665701	0.00420226	0.00252466	0.00632387	0.00442418	0.0048264	0.0187584	0.0167018	0.0336719	0.023044
98	L-Methionine	0.978223			322.065	150.058	Organic acids and derivatives	forward	0.132632	0.0795881	0.0892394	0.101216	0.141993	0.108934	0.142783	0.176284	0.190741	0.169936
99	Dopamine quinone	0.976756			331.798	152.07	Organic oxygen compounds	forward	1.35123e-05	0.044136	0.0434558	0.0495148	1.28414e-05	0.0274266	0.0388698	0.0385881	0.0389583	0.0388054
100	Sphinganine	0.975806			62.2966	302.305	Organic nitrogen compounds	forward	0.191857	0.171059	0.079645	0.117896	1.28414e-05	0.112094	0.131756	0.119681	0.131767	0.127734
101	2-Furancarboxaldehyde	0.974948			473.534	97.0285	Organooxygen compounds	forward	1.35123e-05	0.00231362	0.0235586	0.00880374	0.0018845	0.00731479	0.00168701	0.0141251	0.0109777	0.00892993
102	Mesalazine	0.974111			81.7578	154.05	Benzenoids	forward	0.0028356	0.00661114	0.00734105	0.00607297	0.00579611	0.00573137	0.0205312	0.0196915	0.0167344	0.0189857
103	Acetylhydrazine	0.973442			367.7	75.0556	Organic acids and derivatives	forward	0.0201171	0.0197763	0.0229498	0.0271906	0.0186188	0.0217305	0.0273793	0.0228541	0.0269042	0.0257125
104	5'-Methylthioadenosine	0.973133			89.6119	298.095	Nucleosides, nucleotides, and analogues	forward	0.740199	1.17141	0.664206	0.973675	0.468258	0.803549	0.73944	0.38636	0.283941	0.469914
105	LysoPE(18:1(9Z)/0:0)	0.972771			224.266	480.309	Lipids and lipid-like molecules	forward	0.282918	0.192429	0.2116	0.331354	0.348743	0.273409	0.306481	0.277419	0.24456	0.276153
106	1-(1-Pyrrolidinyl)-2-propanone	0.972274			601.182	128.107	Organoheterocyclic compounds	forward	0.00462074	0.00410005	0.00445419	0.00374655	1.28414e-05	0.00338688	0.0039492	0.00497757	0.00351554	0.00414743
107	Pantothenic acid	0.970825			283.07	220.117	Organooxygen compounds	forward	0.127825	0.0889184	0.0819248	0.149191	0.140952	0.117762	0.0678759	0.116147	0.151786	0.111936
108	N-Acetylhistidine	0.969434			328.002	198.087	Organic acids and derivatives	forward	0.0391183	0.0411924	0.0432935	0.0260785	0.0457069	0.0390779	0.0431135	0.0353138	0.0479439	0.0421238
109	LysoPE(16:0/0:0)	0.968537			226.981	454.292	Lipids and lipid-like molecules	forward	2.28745	2.06029	0.72943	1.57111	0.690189	1.46769	1.829	1.47532	2.48924	1.93119
110	Linoleamide	0.965386			126.315	280.263	Lipids and lipid-like molecules	forward	1.35123e-05	0.00149308	0.00113326	0.000616742	0.00213332	0.00107798	0.00201026	1.21406e-05	0.00235402	0.00145881
111	L-Arginine	0.965385			549.658	175.118	Organic acids and derivatives	forward	0.0784527	0.0655902	0.0728826	0.0601341	0.0549735	0.0664066	0.0579265	0.0704099	0.0919652	0.0734339
112	Proline betaine	0.964838			293.141	144.102	Organic acids and derivatives	forward	0.0716577	0.103222	0.109272	1.14782e-05	0.0322459	0.0632818	0.0311466	0.0297559	0.0149612	0.0252879
113	1H-Indole-2,3-dione	0.964577			51.3043	148.039	Organoheterocyclic compounds	forward	0.0183965	0.0391678	0.00713957	0.0079549	0.0832098	0.0311737	0.0789117	0.00945963	0.0370842	0.0418185
114	2-Pyrrolidinone	0.964198			397.438	86.0602	Organoheterocyclic compounds	forward	0.0278305	0.0245325	0.0325687	0.0861307	0.0530854	0.0448296	0.0347092	0.127876	0.121663	0.0947492
115	Racemethionine	0.962402			305.42	150.058	Organic acids and derivatives	forward	0.237765	0.243384	0.245161	0.266006	0.409557	0.280374	0.214416	0.378341	0.399313	0.33069
116	Palmitic amide	0.961183			33.8366	256.263	Lipids and lipid-like molecules	forward	0.0333739	0.0358379	0.00847219	0.019133	0.0064601	0.0206554	0.0360547	0.00975694	0.0194114	0.021741
117	Asymmetric dimethylarginine	0.961077			531.494	203.15	Organic acids and derivatives	forward	0.838752	0.73326	0.562317	0.737262	1.44744	0.863807	0.598919	1.54541	1.5215	1.22194
118	Mannose 6-phosphate	0.960748			487.26	283.019	Organic oxygen compounds	forward	0.000524345	0.00107179	0.00995367	0.00585013	0.00171217	0.00382242	0.0100273	0.0119309	0.00780113	0.00991979
119	N-Acetyldopamine	0.960559			354.018	196.096	Benzenoids	forward	0.0155132	0.0159147	0.0148121	1.14782e-05	0.0130958	0.0118695	0.0135507	0.0107806	0.0117319	0.0120211
120	D-Alanine	0.959587			368.617	90.0551	Organic acids and derivatives	forward	0.787176	0.820495	1.01354	0.608679	0.877257	0.82143	0.786625	0.881131	0.781157	0.816304
121	S-Adenosylhomocysteine	0.959143			405.594	385.128	Nucleosides, nucleotides, and analogues	forward	0.0237755	0.0241152	1.22641e-05	0.021435	0.0430987	0.0224873	0.0181514	0.0159792	0.0174231	0.0171846
122	1-Hexanethiol	0.958397			294.151	119.089	Organosulfur compounds	forward	1.12375	1.06163	0.726851	1.14782e-05	0.555497	0.693548	0.780642	0.888803	0.927402	0.865616
123	Imidazoleacetic acid	0.958069			334.245	127.05	Organoheterocyclic compounds	forward	0.039257	0.0398873	0.0244787	0.0321661	0.0321796	0.0335937	0.0251259	0.0280436	0.0315217	0.0282304
124	Lysyl-Glycine	0.956318			366.168	204.134	Organic acids and derivatives	forward	0.00741428	0.010596	0.012084	0.00576858	0.0107691	0.00932638	0.00577206	0.00572612	0.00663375	0.00604398
125	(Â±)-erythro-Isoleucine	0.955089			1.43054	132.102	Organic acids and derivatives	forward	1.35123e-05	0.00660381	0.0228117	0.00870486	0.0146991	0.0105666	0.0238657	0.0177558	0.00975916	0.0171269
126	Palmitoylethanolamide	0.95504			123.629	300.289	Organic acids and derivatives	forward	0.0314284	0.0333359	1.22641e-05	0.0274586	0.0286131	0.0241696	0.0305843	0.028673	1.28864e-05	0.0197567
127	Heptadecanoyl carnitine	0.953804			200.841	414.358	Lipids and lipid-like molecules	forward	0.00953313	1.31712e-05	0.00366723	0.00716532	0.000538571	0.00418348	0.0022305	0.00112378	0.00278419	0.00204615
128	Molybdopterin precursor Z	0.953658			473.796	346.054	Organoheterocyclic compounds	forward	0.0131344	0.0121566	0.0126893	0.00887676	0.0168527	0.012742	0.00331258	0.0014846	0.00202369	0.00227362
129	N-Nitroso-pyrrolidine	0.953035			394.962	101.071	Organoheterocyclic compounds	forward	0.0966605	0.0698183	0.106749	0.117747	0.0628822	0.0907714	0.0710896	0.0674768	0.0614005	0.0666557
130	Pterin	0.950783			203.44	164.056	Organoheterocyclic compounds	forward	0.0216169	0.0339603	0.0520182	0.02265	0.0660564	0.0392604	0.0485461	0.0441592	0.0510136	0.0479063
131	(+)-2,3-Dihydro-3-methyl-1H-pyrrole	0.950213			329.159	84.081	Organoheterocyclic compounds	forward	0.0280379	0.0249403	0.0220558	0.0280251	1.28414e-05	0.0206144	0.0256475	0.0234191	0.0363596	0.0284754
132	Phytosphingosine	0.949618			66.5046	318.299	Organic nitrogen compounds	forward	0.036489	0.0472918	0.0278894	0.0251155	0.0234886	0.0320548	0.0220041	0.0348723	0.0382401	0.0317055
133	Inosinic acid	0.949364			460.371	349.054	Nucleosides, nucleotides, and analogues	forward	0.0445931	0.0603197	0.0778546	0.0322718	0.0813744	0.0592827	0.0156997	0.0107864	0.00902133	0.0118358
134	Alanyl-Leucine	0.948342			45.6536	203.138	Organic acids and derivatives	forward	0.109955	0.0998268	0.1198	0.123384	0.0930602	0.109205	0.0661742	0.0543672	0.0744945	0.065012
135	Pyrimidine	0.946274			56.0478	81.045	Organoheterocyclic compounds	forward	0.0211578	0.0413416	0.0133666	0.0228219	0.0346049	0.0266586	0.0147194	0.0164842	0.0177568	0.0163201
136	Riboflavin	0.946083			234.26	377.145	Organoheterocyclic compounds	forward	0.00585916	0.00615155	0.00565476	0.00421876	0.00892392	0.00616163	0.00679008	0.0115866	0.00893618	0.00910429
137	S-Adenosylmethionine	0.942592			504.132	399.144	Nucleosides, nucleotides, and analogues	forward	0.0662943	0.0960544	0.0716681	0.0666775	0.028694	0.0658777	0.0677641	0.0337332	0.024078	0.0418585
138	3-Acetyl-2,7-naphthyridine	0.942528			50.4282	173.07	Organoheterocyclic compounds	forward	0.0286721	0.0290978	0.0360205	0.0307013	0.0436066	0.0336197	0.0369419	0.0376759	0.0372179	0.0372786
139	NAD	0.942424			448.707	664.115	Nucleosides, nucleotides, and analogues	forward	0.0229307	0.0705277	1.22641e-05	0.00876239	0.0196263	0.0243719	0.0078296	0.00264084	0.00531728	0.00526257
140	LysoPE(0:0/18:3(6Z,9Z,12Z))	0.941191			227.378	476.273	Lipids and lipid-like molecules	forward	0.0329799	0.0296527	0.0126279	0.0229824	0.0146642	0.0225814	0.025424	0.0263502	0.0339162	0.0285635
141	7-Aminomethyl-7-carbaguanine	0.940644			322.013	180.087	Organoheterocyclic compounds	forward	0.0128314	0.0118698	0.005074	0.0230178	0.0234145	0.0152415	0.0224121	0.0187619	0.0164486	0.0192075
142	Citicoline	0.940025			469.972	489.114	Nucleosides, nucleotides, and analogues	forward	0.00217291	0.0034628	0.00407034	0.00251317	0.00308433	0.00306071	0.00421876	0.00218973	0.00269636	0.00303495
143	L-Threonine	0.939406			62.6392	120.065	Organic acids and derivatives	forward	0.121339	0.114373	0.129896	0.119604	0.105898	0.118222	0.0884735	0.100405	0.110904	0.0999273
144	2-Isopropylphenyl methylcarbamate	0.938679			353.173	194.117	Benzenoids	forward	0.416962	1.31712e-05	0.382604	0.365986	1.28414e-05	0.233116	0.38178	0.386107	0.388344	0.38541
145	Perilloside C	0.938578			464.012	317.192	Lipids and lipid-like molecules	forward	0.00774201	0.00707064	0.00605711	0.00703575	0.0208771	0.00975652	0.00659755	0.0179703	0.0167977	0.0137885
146	5-Hydroxy-L-tryptophan	0.938067			50.9217	221.092	Organoheterocyclic compounds	forward	0.0139476	0.0132713	0.0100799	0.0101928	0.0229625	0.0140908	0.0140266	0.0170315	0.0193372	0.0167984
147	Metenamine	0.937353			358.564	141.113	Organoheterocyclic compounds	forward	1.49538	1.46872	1.42733	1.41806	1.43074	1.44805	1.46726	1.21406e-05	1.49081	0.986028
148	Alanyl-Tyrosine	0.936239			51.364	253.118	Organic acids and derivatives	forward	0.0253351	0.0188219	0.0295086	0.0309009	0.0225633	0.0254259	0.0127325	0.0151539	0.0165144	0.0148003
149	L-prolyl-L-proline	0.936209			435.079	213.123	Organic acids and derivatives	forward	0.0217928	0.02205	0.0212705	0.0287991	0.0433339	0.0274493	0.0228423	0.0224201	0.0356943	0.0269856
150	Vitamin A	0.935658			30.4124	269.226	Lipids and lipid-like molecules	forward	0.0780477	0.0793346	0.219205	0.269414	0.295091	0.188218	0.379889	0.27825	0.200149	0.286096
151	Thiamine monophosphate	0.934967			527.691	345.078	Organoheterocyclic compounds	forward	0.00725689	0.00772646	0.0100058	0.00856903	0.00641437	0.00799452	0.00918125	0.00740779	0.00851775	0.00836893
152	Beta-Leucine	0.933647			39.0133	132.102	Organic acids and derivatives	forward	1.35123e-05	0.05753	0.10759	0.0966442	0.0841597	0.0691876	0.0983113	0.0786311	0.0543051	0.0770825
153	Pivaloylcarnitine	0.933212			267.121	246.169	Lipids and lipid-like molecules	forward	1.35123e-05	0.086159	0.0541584	0.0446439	0.015125	0.04002	0.025716	0.0472297	0.0475747	0.0401735
154	Cytidine 2'-phosphate	0.932521			459.385	324.057	Organic oxygen compounds	forward	0.00482245	0.00606081	1.22641e-05	0.00559472	0.00945395	0.00518884	0.00547479	0.00511388	0.00536093	0.00531653
155	4-Hydroxybenzaldehyde	0.93113			323.048	123.044	Organic oxygen compounds	forward	1.35123e-05	1.31712e-05	0.00849753	0.00268221	0.00870464	0.00398221	0.00559805	0.0250261	0.0177995	0.0161412
156	L-Hexanoylcarnitine	0.930016			249.961	260.185	Lipids and lipid-like molecules	forward	1.35123e-05	0.0361674	0.023375	0.00505579	0.00669034	0.0142604	0.0104801	0.0085785	0.00548833	0.00818232
157	2-O-Acetylarbutin	0.92891			263.509	315.108	Organic oxygen compounds	forward	0.0101594	0.00958807	1.22641e-05	0.00928382	0.00576588	0.00696188	0.0101565	0.00847438	1.28864e-05	0.00621458
158	Sphingosine	0.928875			98.1616	300.289	Organic nitrogen compounds	forward	0.326102	0.323325	0.252817	0.264615	0.310835	0.295539	0.28257	1.21406e-05	0.361455	0.214679
159	Pentanenitrile	0.928575			257.375	84.081	Organonitrogen compounds	forward	0.0206138	0.0189228	0.015695	0.0158621	0.0314473	0.0205082	0.0188504	0.0551247	0.044815	0.0395967
160	Glycerophosphocholine	0.927115			430.745	258.11	Lipids and lipid-like molecules	forward	0.205284	0.219643	0.189544	0.0664806	0.0799485	0.15218	0.38029	0.188733	1.28864e-05	0.189679
161	beta-D-Glucosamine	0.927082			366.253	180.087	Organooxygen compounds	forward	0.00878581	0.00749888	0.00463415	0.00550969	0.010257	0.0073371	0.00600035	0.00652195	0.00865345	0.00705858
162	3-Acetamidobutanal	0.926551			67.559	130.086	Organic oxygen compounds	forward	0.0948199	0.0900459	1.22641e-05	0.0506666	0.0528867	0.0576863	0.0461476	0.0344272	0.0275173	0.0360307
163	N6-Acetyl-L-lysine	0.92544			369.601	189.123	Organic acids and derivatives	forward	0.00773064	0.00691345	0.0108839	0.0086539	0.0167016	0.0101767	0.0166815	0.0188055	0.0190938	0.0181936
164	Glycyl-Isoleucine	0.923656			304.913	189.123	Organic acids and derivatives	forward	0.00255296	0.00551362	0.00615229	0.0080914	0.00412183	0.00528642	0.00351504	0.000599258	0.00236377	0.00215936
165	Histidinyl-Threonine	0.922513			366.323	257.124	Organic acids and derivatives	forward	0.0103058	0.017903	0.0289922	0.0196042	0.0145614	0.0182733	0.0125845	0.00607077	0.00711962	0.00859162
166	Tetradecanoylcarnitine	0.922373			206.308	372.31	Lipids and lipid-like molecules	forward	0.0424464	0.0318873	0.0295571	0.0133231	0.00604873	0.0246525	0.00487153	0.00753641	0.00652982	0.00631259
167	6-Feruloylglucose 2,3,4-trihydroxy-3-methylbutylglycoside	0.919715			366.187	475.178	Lipids and lipid-like molecules	forward	0.00596024	0.00629533	0.00910328	0.0137103	0.0203189	0.0110776	0.0139315	0.0166739	0.0182557	0.016287
168	Campesterol	0.918414			23.8187	383.366	Lipids and lipid-like molecules	forward	0.00237711	0.00436976	0.00287144	1.14782e-05	0.00322176	0.00257031	1.2168e-05	0.00341294	0.00291187	0.00211233
169	4-Hydroxy-1H-indole-3-acetonitrile	0.917802			83.6616	173.07	Organoheterocyclic compounds	forward	1.35123e-05	1.31712e-05	0.0139121	0.00710258	0.0203917	0.00828661	0.0140313	0.0168818	0.0187007	0.016538
170	5,6-Dihydroxyindole	0.917681			87.8856	150.054	Organoheterocyclic compounds	forward	0.010918	0.0192656	0.0257916	0.00911468	0.0210951	0.017237	0.0167594	0.0504096	0.0451926	0.0374539
171	N-Ethylglycine	0.91751			397.493	104.071	Organic acids and derivatives	forward	0.342964	0.356458	0.277916	0.276047	1.28414e-05	0.25068	1.2168e-05	0.286862	0.311883	0.199585
172	L-trans-5-Hydroxy-2-piperidinecarboxylic acid	0.916613			353.158	146.081	Organic acids and derivatives	forward	0.0982776	0.114257	0.116364	1.14782e-05	0.109169	0.087616	0.131507	0.114892	0.120997	0.122465
173	Cytidine monophosphate	0.915958			474.847	324.058	Nucleosides, nucleotides, and analogues	forward	0.00310523	0.00345348	0.00620564	0.0030757	0.00603955	0.00437592	0.00444644	0.00475459	0.0063138	0.00517161
174	Subaphylline	0.91493			203.483	265.154	Phenylpropanoids and polyketides	forward	0.00254244	0.00784705	0.0111841	0.0154057	0.0102085	0.00943756	0.00546482	0.000485252	0.00403455	0.00332821
175	gamma-Aminobutyric acid	0.914155			48.5795	104.071	Organic acids and derivatives	forward	0.111872	0.0959306	1.22641e-05	0.107464	0.104473	0.0839502	0.0977997	0.0653049	0.0917101	0.0849383
176	Uridine 5'-monophosphate	0.912372			453.013	325.042	Nucleosides, nucleotides, and analogues	forward	0.0129474	0.0140124	1.22641e-05	0.0125755	0.0175702	0.0114235	0.00950136	0.00462228	0.00640078	0.00684147
177	S-(2-Methylbutanoyl)-dihydrolipoamide	0.911783			421.423	292.139	Lipids and lipid-like molecules	forward	0.00957022	0.00940455	0.00504056	1.14782e-05	0.0029574	0.00539684	0.0116508	0.00396485	0.00685917	0.00749161
178	Squamolone	0.911651			151.794	129.065	Organoheterocyclic compounds	forward	0.103536	0.142263	0.193443	0.140862	0.210809	0.158183	0.217678	0.0866585	1.28864e-05	0.10145
179	Trimethylaminoacetone	0.907509			236.506	116.107	Organic oxygen compounds	forward	0.0207347	0.0126541	1.22641e-05	0.0148889	0.0104679	0.0117516	0.0187325	0.0208013	0.0178188	0.0191176
180	Leucyl-Threonine	0.906322			51.364	233.149	Organic acids and derivatives	forward	0.0436229	0.0397625	0.049083	0.0469064	0.0409921	0.0440734	0.0316673	0.0250118	0.0320876	0.0295889
181	2-Hydroxyphenylacetic acid O-b-D-glucoside	0.90576			250.053	315.108	Organic oxygen compounds	forward	0.00736195	0.0126167	0.00379039	0.00829354	0.00334564	0.00708164	0.0108873	0.00692858	0.0114184	0.00974477
182	Vinylacetylglycine	0.904495			89.72	144.065	Organic acids and derivatives	forward	0.0906735	0.0928635	1.22641e-05	0.0782374	0.0686165	0.0660806	0.0821805	0.0604027	0.067273	0.069952
183	Pyridoxal	0.902291			86.9244	168.065	Organoheterocyclic compounds	forward	0.013808	0.0223121	0.0332589	0.0238016	0.0292687	0.0244898	0.0232862	0.0381205	0.0418515	0.0344194
184	Cholesterol	0.901949			24.2715	369.35	Lipids and lipid-like molecules	forward	0.120275	0.197009	0.16902	0.134392	0.122991	0.148737	0.135201	0.10066	0.103445	0.113102
185	Phenmetrazine	0.89896			248.2	178.122	Organoheterocyclic compounds	forward	0.28438	0.27659	0.147553	0.193133	0.21516	0.223363	0.248692	0.231776	0.233027	0.237832
186	Glucose 6-phosphate	0.897682			468.22	261.038	Organic oxygen compounds	forward	0.00986058	0.0113494	0.00964902	0.0131729	0.0113487	0.0110761	0.0153414	0.0122277	0.015664	0.0144111
187	Docosahexaenoyl Ethanolamide	0.896216			58.9343	372.293	Organic nitrogen compounds	forward	0.00475036	0.00695503	0.0012623	0.000851944	0.00233037	0.00323	0.0109828	0.0117938	1.28864e-05	0.00759648
188	N1-Methyl-4-pyridone-3-carboxamide	0.895055			81.7578	153.065	Organoheterocyclic compounds	forward	0.0466319	0.0780758	0.0835819	0.0727763	0.0738837	0.0709899	0.230353	0.223259	0.202419	0.218677
189	Valyl-Lysine	0.893168			575.35	246.181	Organic acids and derivatives	forward	0.501149	0.576323	0.458539	1.14782e-05	0.407917	0.388788	0.509576	0.342455	0.569357	0.473796
190	4-Acetylimidazo[4,5-c]pyridine	0.89231			198.819	162.066	Organoheterocyclic compounds	forward	0.0162793	0.0103185	0.0111979	0.0305761	0.0129568	0.0162657	0.0182375	0.0140668	0.0276343	0.0199795
191	2-Arachidonyl Glycerol ether	0.892117			37.2463	365.305	Lipids and lipid-like molecules	forward	1.35123e-05	0.0309597	1.22641e-05	0.0243692	0.0335061	0.0177722	0.0175601	0.0265735	0.0334239	0.0258525
192	2-(3,4-Dihydroxybenzoyloxy)-4,6-dihydroxybenzoate	0.890552			232.692	307.044	Phenylpropanoids and polyketides	forward	0.299065	0.369022	0.346116	1.14782e-05	0.432757	0.289394	0.389844	0.380071	0.401265	0.390393
193	3-Dehydroxycarnitine	0.89045			402.972	146.117	Lipids and lipid-like molecules	forward	0.37606	0.565688	0.363313	0.469854	0.430137	0.44101	0.382348	0.41929	0.375302	0.392313
194	Phenylalanyl-Arginine	0.890252			339.062	322.187	Organic acids and derivatives	forward	0.00341436	0.00608051	0.0122696	1.14782e-05	0.00634703	0.0056246	0.0019787	0.000939029	0.00213805	0.00168526
195	D-4'-Phosphopantothenate	0.889426			449.576	300.084	Organic acids and derivatives	forward	0.00889068	0.00688872	0.00752819	0.012176	0.013029	0.00970251	0.00506068	0.0108414	0.0107339	0.00887868
196	L-alpha-Amino-1H-pyrrole-1-hexanoic acid	0.888658			315.945	197.132	Organic acids and derivatives	forward	1.35123e-05	0.00442241	0.00355327	0.000391006	0.00365536	0.00240711	0.000520339	0.00302127	0.00246725	0.00200296
197	FAD	0.887922			403.861	786.165	Nucleosides, nucleotides, and analogues	forward	0.0116169	0.0113909	0.0149049	0.0166702	0.0139389	0.0137044	0.0125182	0.0093001	0.0123955	0.0114046
198	1,6-Dihydroxy-3,7-dimethoxy-2-(3-methyl-2-butenyl)-8-(3-hydroxy-3-methyl-1E-butenyl)-xanthone	0.885135			392.236	441.188	Organoheterocyclic compounds	forward	0.0172254	0.0294635	0.0305918	0.0327157	0.0373866	0.0294766	0.0373673	0.0260215	0.0156328	0.0263405
199	L-Tyrosine	0.885113			323.204	182.081	Organic acids and derivatives	forward	0.0626921	0.0809377	0.186892	0.104242	0.183812	0.123715	0.263605	0.37883	0.382193	0.341543
200	Schleicherastatin 3	0.883259			21.7752	447.382	Lipids and lipid-like molecules	forward	0.000880884	0.000713081	0.00158669	0.00124054	0.00119211	0.00112266	1.2168e-05	0.00137216	0.00133329	0.000905871
201	4-Hydroxy-1-(3-pyridinyl)-1-butanone	0.880604			353.87	166.086	Organic oxygen compounds	forward	0.0227488	0.0254652	0.0165709	0.0291166	0.017183	0.0222169	0.0274428	0.0248105	0.0275846	0.0266127
202	Valyl-Arginine	0.880069			417.501	274.187	Organic acids and derivatives	forward	0.00276753	0.00717875	0.0134624	0.0149924	0.00498575	0.00867736	0.00283897	0.000653279	0.00186319	0.00178515
203	Dipropyl sulfide	0.879624			372.487	119.089	Organosulfur compounds	forward	0.136734	0.0417726	0.0423906	0.0180877	0.0901364	0.0658242	0.0345662	0.0881501	0.0745172	0.0657445
204	Valyl-Threonine	0.879604			59.2	219.133	Organic acids and derivatives	forward	0.0274842	0.0232798	0.0289153	0.0305938	0.0185348	0.0257616	0.0165184	0.0185619	0.0211929	0.0187577
205	gamma-Glutamylleucine	0.879261			429.703	261.144	Organic acids and derivatives	forward	0.0845512	0.118897	0.163248	0.242764	0.120967	0.146086	0.265616	0.0801459	0.138597	0.161453
206	2-Pyrrolidineacetic acid	0.877799			351.24	130.086	Organoheterocyclic compounds	forward	0.0249607	0.0350002	0.0499693	0.0437752	0.0461382	0.0399687	0.056746	0.0311196	0.0354396	0.0411017
207	D-1-Piperideine-2-carboxylic acid	0.874243			366.253	128.07	Organoheterocyclic compounds	forward	0.0521037	0.0402071	0.0292402	0.0184452	0.0501903	0.0380373	0.0395347	0.0560338	0.0581436	0.0512374
208	4-Aminohippuric acid	0.870852			354.1	184.09	Benzenoids	forward	0.119228	0.11535	0.138396	1.14782e-05	0.0955762	0.0937123	0.150749	0.104784	0.153242	0.136258
209	N-Cyclopropyl-trans-2-cis-6-nonadienamide	0.869651			1.46662	194.153	Lipids and lipid-like molecules	forward	0.0148974	1.31712e-05	0.0210206	1.14782e-05	0.0260865	0.0124058	0.0245608	0.0231845	0.0250151	0.0242535
210	p-Cresol glucuronide	0.869496			66.8618	285.098	Organic oxygen compounds	forward	0.0140873	0.0150917	0.0131418	0.0135287	0.0136526	0.0139004	0.0141798	0.0178866	1.28864e-05	0.0106931
211	L-Targinine	0.869342			546.68	189.134	Organic acids and derivatives	forward	0.0392961	0.0335426	0.0107918	0.069902	0.0725737	0.0452212	0.0464087	1.21406e-05	0.0681862	0.0382023
212	L-gamma-Glutamyl-S-allylthio-L-cysteine	0.868763			342.007	323.077	Organic acids and derivatives	forward	0.00712852	0.0110305	0.0164895	0.0135647	0.0144433	0.0125313	0.029199	0.03396	0.0334216	0.0321935
213	Picolinic acid	0.866239			398.404	128.07	Organoheterocyclic compounds	forward	0.07942	0.0580417	0.0448985	0.035724	0.077458	0.0591084	0.0612933	1.21406e-05	0.0544386	0.0385813
214	Argininic acid	0.865012			389.295	176.102	Organic acids and derivatives	forward	0.00601852	0.00678407	0.00603201	0.0062839	0.00891443	0.00680658	0.0189488	0.0142076	0.0279511	0.0203692
215	Polyoxyethylene (600) monoricinoleate	0.864243			263.259	341.304	Lipids and lipid-like molecules	forward	0.24336	0.19161	0.0773944	0.192336	0.121785	0.165297	0.138856	0.185485	1.28864e-05	0.108118
216	L-Leucine	0.863725			361.575	132.102	Organic acids and derivatives	forward	0.0587408	0.0567684	0.0504432	1.14782e-05	0.052916	0.0437759	0.0510756	0.0627184	1.28864e-05	0.0379356
217	N-Acetylglutamine	0.862683			323.494	189.087	Organic acids and derivatives	forward	0.0592893	0.0574376	0.0521313	1.14782e-05	0.0464645	0.0430668	0.0415493	0.0352059	0.0493956	0.0420503
218	Stachyose	0.861249			512.476	689.211	Organic oxygen compounds	forward	0.000612731	0.00659526	0.0237634	0.0192671	0.00710763	0.0114692	0.0166203	0.0222129	0.0199555	0.0195962
219	D-Alanyl-D-alanine	0.859452			89.9493	161.092	Organic acids and derivatives	forward	0.174202	0.180617	0.23533	0.176847	0.151435	0.183686	0.178705	0.124186	0.147846	0.150246
220	Serylalanine	0.858268			79.8327	177.086	Organic acids and derivatives	forward	0.127549	0.095305	0.123249	0.124472	0.129271	0.119969	1.2168e-05	0.118643	0.131733	0.0834626
221	LysoPE(20:4(8Z,11Z,14Z,17Z)/0:0)	0.85753			220.562	502.292	Lipids and lipid-like molecules	forward	0.219518	0.104089	0.0992468	0.158276	0.168708	0.149967	0.189689	0.172559	0.18821	0.183486
222	Guanosine	0.855573			284.944	284.098	Nucleosides, nucleotides, and analogues	forward	0.0547678	0.05695	0.0595501	0.0814376	0.0654307	0.0636273	0.0757498	0.0496662	0.073348	0.0662547
223	1-Methylhistidine	0.85293			429.135	170.092	Organic acids and derivatives	forward	0.0302419	0.0317476	1.22641e-05	0.0293799	0.0400098	0.0262783	0.0202444	0.0211715	0.0189841	0.0201334
224	apo-[3-methylcrotonoyl-CoA:carbon-dioxide ligase (ADP-forming)]	0.851581			338.461	174.123	Organic acids and derivatives	forward	0.0130034	0.0122257	0.00999016	0.0075603	0.0173183	0.0120196	0.00968534	0.0221758	0.018152	0.0166711
225	Dihydro-5-methyl-2(3H)-furanone	0.850467			410.813	101.06	Organoheterocyclic compounds	forward	1.35123e-05	0.0243349	0.0208104	0.0126686	0.012755	0.0141165	0.0235302	0.0242199	0.0234779	0.0237427
226	2-Amino-3-methylbenzoate	0.849218			248.407	152.07	Benzenoids	forward	0.00993927	0.019378	0.0141565	0.0110211	0.0149449	0.0138879	0.00651466	0.0139944	0.00653109	0.00901339
227	Arginyl-Glutamine	0.848873			471.414	303.177	Organic acids and derivatives	forward	0.00452969	0.00530244	0.00957078	1.14782e-05	0.00494987	0.00487285	0.00328112	0.00137718	0.00223735	0.00229855
228	Biopterin	0.847253			274.559	238.093	Organoheterocyclic compounds	forward	0.00509336	0.00543509	0.00387461	0.00678556	0.0105708	0.00635189	0.00713513	0.0109891	0.0107085	0.00961089
229	Adenosine diphosphate ribose	0.84699			427.222	560.078	Nucleosides, nucleotides, and analogues	forward	0.0306379	0.0441868	1.22641e-05	0.0456994	0.0737581	0.0388589	0.00553655	0.002537	0.00198174	0.00335177
230	3'-O-Methyladenosine	0.846078			131.095	282.119	Nucleosides, nucleotides, and analogues	forward	1.35123e-05	0.000328449	0.00237728	0.00216174	0.00495664	0.00196752	0.00275959	0.0126039	0.00947305	0.00827885
231	Furanone A	0.845318			377.823	85.0286	Organoheterocyclic compounds	forward	0.0129784	0.0103917	0.0126768	1.14782e-05	1.28414e-05	0.00721425	0.0121554	0.00659722	1.28864e-05	0.00625517
232	Methylimidazole acetaldehyde	0.841593			56.3655	125.071	Organoheterocyclic compounds	forward	0.124659	0.106078	0.0951713	0.119698	0.0505548	0.0992321	0.0233753	0.0696361	0.0372317	0.0434144
233	Piperidine	0.838577			296.75	86.0967	Organoheterocyclic compounds	forward	0.16543	0.145008	0.151191	0.184134	0.264305	0.182014	0.165345	0.232332	0.255128	0.217602
234	Hypotaurine	0.83839			366.253	110.027	Organic acids and derivatives	forward	1.35123e-05	1.31712e-05	1.22641e-05	1.14782e-05	1.28414e-05	1.26534e-05	0.0133864	0.00613518	0.0141045	0.0112087
235	PC(16:0/16:0)	0.838221			173.67	734.57	Lipids and lipid-like molecules	forward	2.74437	2.4253	2.90923	2.00454	2.75302	2.56729	2.58846	3.47966	3.04164	3.03659
236	dTDP-4-acetamido-4,6-dideoxy-D-galactose	0.836665			447.761	590.118	Nucleosides, nucleotides, and analogues	forward	0.0231419	0.0211186	0.0267712	1.14782e-05	0.0243626	0.0190812	0.0228958	0.027003	0.0227321	0.0242103
237	Serylarginine	0.834402			450.908	262.151	Organic acids and derivatives	forward	0.0122163	0.01762	1.22641e-05	0.0243265	0.0130064	0.0134363	0.0139925	0.00551029	0.00635807	0.00862028
238	5,6,7,8-Tetrahydroquinoxaline	0.833775			239.324	135.091	Organoheterocyclic compounds	forward	0.029147	0.0294593	0.0269149	0.0288496	1.28414e-05	0.0228767	0.0250661	0.0274165	0.0340859	0.0288562
239	5a-Cholesta-8,24-dien-3-one	0.833607			31.1905	383.33	Lipids and lipid-like molecules	forward	0.0367007	0.010083	0.0215445	0.0238789	0.0429717	0.0270358	0.0145445	0.0738141	0.0622831	0.0502139
240	1-Pyrroline-2-carboxylic acid	0.833167			325.037	114.055	Organoheterocyclic compounds	forward	0.0213085	0.0164476	0.0266533	0.029188	0.0230296	0.0233254	0.0313362	0.0403523	0.0361827	0.035957
241	N-Oleoylethanolamine	0.830094			34.532	326.305	Organic nitrogen compounds	forward	0.0222005	0.0211497	0.027729	0.0324715	0.0255899	0.0258281	0.0295589	0.0380692	0.0409319	0.0361867
242	Tauroursocholic acid	0.829283			186.518	516.298	Lipids and lipid-like molecules	forward	0.00988701	0.0112273	0.0324812	0.0459239	0.0443147	0.0287668	0.0494125	1.21406e-05	0.0633435	0.0375894
243	1,2,3,4,Tetrahydro-1,5,7-trimethylnapthalene	0.828474			31.0953	175.148	Benzenoids	forward	0.0138984	0.015601	0.0130263	0.0164961	0.00957644	0.0137196	1.2168e-05	0.0102562	0.0120544	0.00744093
244	DL-Glutamate	0.827613			75.2566	148.06	Organic acids and derivatives	forward	0.151501	0.156941	0.224773	0.0858224	0.21159	0.166125	0.264329	0.0928969	0.0930239	0.150083
245	Zymonic acid	0.826904			310.716	159.028	Organoheterocyclic compounds	forward	0.0257703	0.0307447	0.0218466	0.0229444	1.28414e-05	0.0202638	0.017299	0.012358	0.0144929	0.0147166
246	LysoPC(P-18:1(9Z))	0.826083			217.911	506.359	Lipids and lipid-like molecules	forward	0.0499532	0.0612223	0.024839	0.0339895	0.0146947	0.0369397	0.0380587	0.0288757	0.0508623	0.0392656
247	3-Methylglutarylcarnitine	0.82507			410.391	290.159	Lipids and lipid-like molecules	forward	1.35759	1.42255	0.563908	1.14782e-05	0.533145	0.77544	0.327056	0.402189	0.47346	0.400902
248	2-Acetylpyrazine	0.824829			325.958	123.055	Organooxygen compounds	forward	0.0211125	0.0210225	0.0144709	0.0153377	0.00932219	0.0162532	1.2168e-05	0.00918411	0.0195604	0.00958558
249	Aminofructose 6-phosphate	0.824632			282.164	260.052	Organic oxygen compounds	forward	0.00829004	0.00741833	0.0114664	0.00343231	0.00172793	0.006467	0.0111867	0.0155597	1.28864e-05	0.00891979
250	Nicotinic acid adenine dinucleotide	0.823739			446.48	665.098	Nucleosides, nucleotides, and analogues	forward	0.0151041	0.0179212	0.0305016	0.0255757	0.0355155	0.0249236	0.00053794	0.000109831	0.000110919	0.000252897
251	Tyrosine methylester	0.822249			45.6434	196.096	Organic acids and derivatives	forward	0.0382662	0.0441602	0.0575204	0.0428867	0.045407	0.0456481	0.0333303	0.0234838	0.03389	0.0302347
252	Lipoxin A4	0.82213			670.01	375.214	Lipids and lipid-like molecules	forward	0.00469979	0.00440644	0.00316484	1.14782e-05	0.00408723	0.00327396	0.00362072	0.00432108	0.00585001	0.00459727
253	2-Amino-3,8-dimethyl-3H-imidazo[4,5-f]quinoxaline	0.820439			368.062	214.107	Organoheterocyclic compounds	forward	0.0243903	0.0470444	0.0227576	0.0235775	0.0290908	0.0293721	0.0603082	0.050598	1.28864e-05	0.036973
254	PC(20:5(5Z,8Z,11Z,14Z,17Z)/20:4(5Z,8Z,11Z,14Z))	0.820277			164.974	828.549	Lipids and lipid-like molecules	forward	0.0664382	0.0416836	0.0213102	0.0423491	0.00982548	0.0363213	0.0302412	0.0119699	0.0346146	0.0256086
255	(6E,8E)-4,6,8-Megastigmatriene	0.818636			31.7741	177.163	Hydrocarbons	forward	0.00789422	0.00675166	0.016939	0.0233516	0.017157	0.0144187	0.0247908	0.0182643	0.0171597	0.0200716
256	Moracin G	0.816571			113.971	309.109	Phenylpropanoids and polyketides	forward	0.0173239	0.0169321	0.0194508	0.0197902	0.0333658	0.0213726	0.0196695	0.0324853	0.0352369	0.0291306
257	2-(Methylthio)propane	0.815775			369.019	91.0584	Organosulfur compounds	forward	0.0217937	0.0224115	0.0284585	0.0180803	0.0262331	0.0233954	0.0221858	0.0266655	0.022354	0.0237351
258	2,5-Dimethyl-1H-pyrrole	0.815388			1.64584	96.0808	Organoheterocyclic compounds	forward	0.0249816	0.0117037	0.0319498	0.0583778	0.0457544	0.0345535	0.0411304	0.0362339	0.0202317	0.032532
259	Beta-Guanidinopropionic acid	0.813814			428.327	132.077	Organic nitrogen compounds	forward	0.15916	0.173438	1.22641e-05	0.184633	1.28414e-05	0.103451	0.152916	0.191164	0.150213	0.164764
260	Methylpyrazine	0.812788			318.647	95.0605	Organoheterocyclic compounds	forward	0.0217775	1.31712e-05	0.0205132	0.0181577	0.0146585	0.015024	0.0238623	0.0229943	0.02655	0.0244689
261	Isotetrandrine	0.812477			263.259	623.317	Organoheterocyclic compounds	forward	0.0142449	0.0105641	0.00478757	0.00903427	0.00749206	0.00922457	0.00741647	0.0101863	0.0155311	0.0110447
262	Methoxypyrazine	0.811565			199.739	111.066	Organoheterocyclic compounds	forward	0.286129	1.31712e-05	0.23519	0.317368	0.390781	0.245896	0.378621	0.31481	0.33233	0.34192
263	4-Hydroxy-2-butenoic acid gamma-lactone	0.810638			473.796	85.0286	Organoheterocyclic compounds	forward	1.35123e-05	0.000676746	0.0281566	0.023274	0.00595222	0.0116146	0.0149976	0.0315686	0.0249149	0.023827
264	5H-Cyclopentapyrazine	0.808302			228.656	119.06	Organoheterocyclic compounds	forward	0.0028426	0.00667223	0.012185	0.00781932	0.0118635	0.00827653	0.00578658	0.00507895	0.00476093	0.00520882
265	Threoninyl-Alanine	0.807114			68.8268	191.102	Organic acids and derivatives	forward	0.0569504	0.0440908	0.0626992	0.0647742	0.0489664	0.0554962	0.0358234	0.0399238	0.0435509	0.039766
266	D-1-Amino-2-pyrrolidinecarboxylic acid	0.806073			367.197	131.081	Organic acids and derivatives	forward	0.022849	0.0205041	1.22641e-05	0.0146946	0.0195383	0.0155197	0.0203198	0.0243947	0.0210171	0.0219105
267	(Z)-4-(1-Propenyl)phenol	0.805121			31.9101	135.08	Benzenoids	forward	0.0308332	0.0579505	0.0305241	0.0353042	0.0275804	0.0364385	0.0413939	0.040873	0.05531	0.045859
268	Saccharopine	0.802163			461.044	277.139	Organic acids and derivatives	forward	0.00454896	0.00695585	0.0042456	0.00440662	0.00646884	0.00532517	0.00603661	0.00558675	0.00589999	0.00584112
269	N-Acetylputrescine	0.800706			543.841	131.118	Organic acids and derivatives	forward	0.00802139	0.00568319	0.0127728	0.0112817	1.28414e-05	0.00755438	0.0101857	0.00897396	0.00722322	0.00879429
270	delta6-Dehydroferruginol	0.798443			72.2369	285.221	Lipids and lipid-like molecules	forward	0.0205776	0.0247847	0.0390364	0.0324191	0.0350154	0.0303666	0.0272588	0.036211	0.0310149	0.0314949
271	4-Hydroxy-2H-pyran-3-carboxaldehyde	0.79541			488.264	127.039	Organoheterocyclic compounds	forward	1.35123e-05	0.000603635	0.017114	0.0130286	0.00275318	0.00670259	0.0146922	0.018818	0.00974803	0.0144194
272	1,1'-[1,12-Dodecanediylbis(oxy)]bisbenzene	0.794775			239.179	355.263	Benzenoids	forward	0.00452287	0.00489795	1.22641e-05	0.00437163	0.00482127	0.0037252	0.00556039	1.21406e-05	0.00462206	0.0033982
273	alpha-Methylstyrene	0.794292			35.4623	119.085	Benzenoids	forward	0.0265081	0.0263935	0.0256069	0.0388685	0.0319093	0.0298573	0.0458627	0.030073	0.0244281	0.0334546
274	Prolyl-Arginine	0.791681			484.236	272.171	Organic acids and derivatives	forward	0.00636428	0.0109622	1.22641e-05	0.0144025	0.0125308	0.0088544	0.0139104	0.00648425	0.00971757	0.0100374
275	N-a-Acetyl-L-arginine	0.789465			394.611	217.129	Organic acids and derivatives	forward	0.00743377	0.00548411	0.00534499	0.00394845	0.00657588	0.00575744	0.0155414	0.0144923	1.28864e-05	0.0100155
276	Oxolan-3-one	0.788034			397.999	87.0442	Organoheterocyclic compounds	forward	1.35123e-05	1.31712e-05	1.22641e-05	0.0591905	0.00575937	0.0129978	1.2168e-05	0.0973927	0.0898808	0.0624286
277	2-Ethyldihydro-3(2H)-thiophenone	0.787258			395.276	131.053	Organoheterocyclic compounds	forward	0.0576893	0.0597561	0.115772	1.14782e-05	0.0669588	0.0600376	0.0545244	0.0714195	0.0546356	0.0601932
278	1-deoxy-1-(N6-lysino)-D-fructose	0.783674			414.346	134.045	Organic acids and derivatives	forward	0.045669	0.0496882	1.22641e-05	0.0659067	0.0470571	0.0416666	0.0339482	0.0494766	0.0617794	0.0484014
279	Arachidyl carnitine	0.782079			196.322	456.405	Lipids and lipid-like molecules	forward	0.0208985	0.0242797	0.0078817	0.00744093	0.00059931	0.01222	0.0135529	0.00505361	0.00500821	0.00787158
280	5'-Deoxy-5'-(methylsulfinyl)adenosine	0.781066			89.6119	314.091	Nucleosides, nucleotides, and analogues	forward	0.0130813	0.0177401	0.0144676	0.0168436	0.0102183	0.0144702	0.015249	0.00721218	0.00469186	0.00905102
281	Vitamin D3	0.777985			24.9729	385.346	Lipids and lipid-like molecules	forward	1.35123e-05	0.00131903	0.00126245	0.00127362	0.000774676	0.000928658	0.000932413	0.00097733	0.000867055	0.000925599
282	6-Chloro-N-(1-methylethyl)-1,3,5-triazine-2,4-diamine	0.777741			283.928	188.07	Organoheterocyclic compounds	forward	0.0226762	0.022881	0.0384551	0.0241664	0.0557539	0.0327865	0.0334091	0.0600803	0.0680564	0.0538486
283	Butyrylcarnitine	0.777378			283.07	232.154	Lipids and lipid-like molecules	forward	0.289867	0.191789	0.120097	0.0367486	0.0151439	0.130729	0.0781218	0.0517599	0.0296846	0.0531888
284	N-Methylnicotinium	0.774024			484.704	177.138	Organoheterocyclic compounds	forward	0.00876997	0.0159072	0.015111	0.00770147	0.0341102	0.01632	0.0144647	1.21406e-05	0.00816853	0.00754846
285	(3beta,5alpha,6beta,22E,24R)-23-Methylergosta-7,22-diene-3,5,6-triol	0.770345			31.216	445.367	Lipids and lipid-like molecules	forward	0.0276065	0.0134499	0.0302005	0.0304648	0.0231652	0.0249774	0.034806	0.0375528	0.0310014	0.0344534
286	trans-Hexadec-2-enoyl carnitine	0.770118			203.47	398.326	Lipids and lipid-like molecules	forward	0.0731126	0.0616441	0.0313181	0.031195	0.00687993	0.04083	0.00927884	0.00576834	0.00491966	0.00665561
287	Imidazole-4-acetaldehyde	0.770102			86.2647	111.055	Organoheterocyclic compounds	forward	1.43172	1.18992	1.05494	1.33639	1.28414e-05	1.0026	1.57001	1.05681	1.18478	1.27053
288	O-Phosphotyrosine	0.769022			523.024	262.05	Organic acids and derivatives	forward	0.0528603	0.0459405	0.024133	0.033269	0.0719991	0.0456404	0.024542	0.0745455	0.0626278	0.0539051
289	1-(1-Pyrrolidinyl)-2-butanone	0.768852			229.729	142.122	Organoheterocyclic compounds	forward	1.35123e-05	0.00502966	0.00516946	0.00433011	0.00530726	0.00397	0.00491274	0.00607519	1.28864e-05	0.00366694
290	Dihydrothymine	0.766762			405.004	129.066	Organoheterocyclic compounds	forward	0.0686568	0.0743071	0.0779046	0.0650163	0.063877	0.0699524	0.0984639	0.0781013	0.065994	0.080853
291	2-O-(5,8,11,14,17-Eicosapentaenoyl)-1-O-hexadecylglycero-3-phosphocholine	0.765443			158.508	766.572	Lipids and lipid-like molecules	forward	0.0818502	0.100665	0.0669717	0.10587	1.28414e-05	0.071074	0.0687615	0.107501	0.174216	0.116826
292	Epsilon-(gamma-Glutamyl)-lysine	0.764033			501.802	276.155	Organic acids and derivatives	forward	0.0106316	0.0176614	1.22641e-05	0.0192831	0.0261466	0.014747	0.0137809	0.0167475	0.0126941	0.0144075
293	Alanyl-Arginine	0.763103			448.707	246.156	Organic acids and derivatives	forward	0.0133653	0.0222787	0.0482271	0.0484987	0.0208266	0.0306393	0.0116734	0.00622914	0.0106643	0.00952229
294	PC(22:6(4Z,7Z,10Z,13Z,16Z,19Z)/20:3(5Z,8Z,11Z))	0.762877			127.858	856.58	Lipids and lipid-like molecules	forward	0.023149	0.0274766	0.0145451	0.0297959	0.0155129	0.0220959	0.0144029	0.0208267	0.0300406	0.0217568
295	2-Dechloroethylifosfamide	0.762014			292.483	199.039	Organic acids and derivatives	forward	0.0140372	0.0225035	0.0226023	0.00789299	0.01989	0.0173852	1.2168e-05	0.0191245	0.0179647	0.0123671
296	Linoleoyl ethanolamide	0.75525			35.5478	324.289	Organic nitrogen compounds	forward	0.00959527	0.0112626	0.0170915	0.00381471	0.0173923	0.0118313	0.0131956	0.0200426	0.00243462	0.0118909
297	8,13-Abietadien-18-oic acid	0.754818			36.5001	303.231	Lipids and lipid-like molecules	forward	0.0411684	0.0699659	0.0492729	0.0515073	0.105474	0.0634778	0.0544081	1.21406e-05	0.0791673	0.0445292
298	Prostaglandin E2	0.754021			705.253	375.214	Lipids and lipid-like molecules	forward	0.0107006	0.00441088	0.00420897	0.00571761	0.00377646	0.0057629	0.0127622	0.00886543	0.012279	0.0113022
299	Stearoylethanolamide	0.75382			35.297	328.32	Organic nitrogen compounds	forward	0.113761	0.178026	0.0711487	0.204017	0.0609105	0.125573	0.136764	0.252785	0.381379	0.256976
300	2-Methyl-3-oxopropanoic acid	0.753209			377.808	103.039	Organic oxygen compounds	forward	0.0979099	0.0829985	0.0706696	1.14782e-05	0.0716249	0.0646429	0.0703855	0.0601757	0.0669955	0.0658522
301	2'-O-Methyladenosine	0.752525			114.108	282.119	Nucleosides, nucleotides, and analogues	forward	0.00576571	0.0100592	0.0195697	0.0133253	0.0102043	0.0117848	0.0122513	0.0135786	0.0132969	0.0130423
302	Acetylhomoserine	0.750383			355.024	162.076	Organic acids and derivatives	forward	0.0250321	0.0211489	0.0169844	0.0193939	0.0174133	0.0199945	0.0151811	0.0286421	0.0229097	0.0222443
303	N-Acryloylglycine	0.749027			80.8062	130.049	Organic acids and derivatives	forward	1.35123e-05	0.00834835	0.0114844	0.00934468	0.00959769	0.00775772	0.0099823	0.0100655	0.0108244	0.0102907
304	Elaidic carnitine	0.747917			199.92	426.357	Lipids and lipid-like molecules	forward	0.540698	0.403905	0.297233	0.136511	0.0426243	0.284194	0.0466157	0.0735998	0.0525942	0.0576032
305	(-)-Epigallocatechin	0.747146			502.778	307.083	Phenylpropanoids and polyketides	forward	0.0145924	0.0171398	0.033807	0.00687154	0.0250759	0.0194973	0.0200881	0.030568	0.0175456	0.0227339
306	5-Amino-3-oxohexanoate	0.745143			367.229	146.081	Organic acids and derivatives	forward	0.040056	0.0406661	0.045105	0.0315332	0.0372024	0.0389126	0.0465126	0.0437339	0.0481269	0.0461245
307	SM(d18:1/16:0)	0.739286			207.342	703.571	Lipids and lipid-like molecules	forward	7.95265	9.22542	7.19344	7.71356	5.99984	7.61698	5.91582	7.23081	8.40202	7.18288
308	Cafestol	0.739071			103.01	317.211	Organoheterocyclic compounds	forward	0.00170365	0.0045782	0.00410702	0.00378721	0.00642109	0.00411943	0.00253136	1.21406e-05	0.00658751	0.00304367
309	Naphthalene epoxide	0.739068			315.957	143.048	Benzenoids	forward	0.0898745	0.125906	0.159915	0.122824	0.155965	0.130897	0.10043	0.132719	0.141371	0.12484
310	Persicachrome	0.738569			37.2479	385.272	Lipids and lipid-like molecules	forward	2.08864	1.74934	3.53023	1.83116	2.80561	2.401	4.2058	2.25236	2.98904	3.14907
311	Vitamin A2 aldehyde	0.737336			31.1512	283.205	Lipids and lipid-like molecules	forward	0.022589	0.0329879	0.0306647	1.14782e-05	0.0210505	0.0214607	0.0752962	0.0582845	0.0697852	0.0677886
312	DG(18:4(6Z,9Z,12Z,15Z)/18:1(11Z)/0:0)	0.730537			30.8573	615.498	Lipids and lipid-like molecules	forward	0.0786706	0.0903644	0.0606093	0.0642954	0.0917714	0.0771422	0.0709809	0.107949	0.0960127	0.0916477
313	DG(18:4(6Z,9Z,12Z,15Z)/18:0/0:0)	0.73018			30.7037	617.514	Lipids and lipid-like molecules	forward	0.163828	0.154057	0.145471	0.15925	0.152774	0.155076	0.172131	1.21406e-05	0.195648	0.122597
314	N-Palmitoylsphingosine	0.723344			33.7624	538.519	Lipids and lipid-like molecules	forward	0.130057	0.088842	0.116524	0.168589	0.170468	0.134896	0.109877	0.162929	0.143585	0.138797
315	Indole	0.722154			31.1347	118.065	Organoheterocyclic compounds	forward	0.0279392	0.0347344	0.0338518	1.14782e-05	0.0355035	0.0264081	0.0323331	0.0392357	0.0389153	0.036828
316	O-Phosphoethanolamine	0.720667			520.318	142.026	Organic acids and derivatives	forward	0.022539	1.31712e-05	0.0218592	0.0221505	0.0217769	0.0176678	1.2168e-05	0.0214363	0.018479	0.0133091
317	Sulfolithocholylglycine	0.718199			61.1296	514.282	Lipids and lipid-like molecules	forward	0.00173091	0.00555958	0.0108554	1.14782e-05	0.00522037	0.00467554	0.00369332	1.21406e-05	0.000516224	0.00140723
318	Histidinyl-Alanine	0.716918			366.205	227.114	Organic acids and derivatives	forward	0.00454546	0.00671742	0.00982418	0.00886233	0.00804215	0.00759831	0.000874044	0.0031853	0.00199342	0.00201759
319	2,2,4,4,6,6-Hexamethyl-1,3,5-trithiane	0.716147			31.1118	223.063	Organosulfur compounds	forward	1.35123e-05	0.0230023	0.00773218	0.0055923	0.0043623	0.00814051	0.00501906	0.00938342	0.0145307	0.00964439
320	Quinone	0.715506			472.709	109.028	Organic oxygen compounds	forward	1.35123e-05	1.31712e-05	0.0108685	0.00758989	0.00477197	0.00465141	0.0155097	0.0167319	0.0118857	0.0147091
321	Mangiferdesmethylursanone	0.714383			26.5551	429.373	Organic oxygen compounds	forward	0.238206	0.1603	0.022824	0.399329	0.251487	0.214429	0.0306358	0.327353	0.364332	0.240774
322	Acetone cyanohydrin	0.713703			75.9852	86.0603	Organic oxygen compounds	forward	0.0856064	0.0748886	0.0603482	0.0548553	0.0662876	0.0683972	0.0396332	0.0525302	0.0490538	0.0470724
323	2-(5,8-Tetradecadienyl)cyclobutanone	0.710772			31.392	263.236	Organooxygen compounds	forward	0.0212769	0.0199958	0.0364753	0.0346636	0.0218133	0.026845	0.034039	0.0356206	0.0293881	0.0330159
324	Cervonyl carnitine	0.708686			197.189	472.341	Lipids and lipid-like molecules	forward	0.0216591	0.0162344	0.0115849	0.0168653	0.00547219	0.0143632	0.00650362	0.00887976	0.00769829	0.00769389
325	DG(16:1(9Z)/22:5(4Z,7Z,10Z,13Z,16Z)/0:0)	0.708069			90.1276	641.513	Lipids and lipid-like molecules	forward	0.00197247	0.00385941	0.0024253	1.14782e-05	0.000814764	0.00181668	0.0022823	0.00145099	0.00411632	0.00261654
326	Ureidopropionic acid	0.706767			330.53	133.061	Organic acids and derivatives	forward	0.0236429	0.0229205	0.0164336	1.14782e-05	0.0229617	0.017194	0.0211025	0.0177466	0.0218111	0.0202201
327	LysoPE(0:0/18:0)	0.705732			223.494	482.324	Lipids and lipid-like molecules	forward	1.59399	1.23557	0.77196	1.19357	0.863573	1.13173	1.08247	1.58532	1.85514	1.50764
328	gamma-Glutamylglutamic acid	0.704582			463.19	277.103	Organic acids and derivatives	forward	0.00410082	0.0047213	0.00491745	0.004023	0.00686643	0.0049258	0.0074513	0.0040994	0.00720834	0.00625302
329	S-Acetyldihydrolipoamide-E	0.703525			504.776	250.093	Lipids and lipid-like molecules	forward	0.0102876	0.0137969	0.0112085	0.0110952	0.00307249	0.00989213	0.00667691	0.00466444	0.00180168	0.00438101
330	PE(16:0/22:6(4Z,7Z,10Z,13Z,16Z,19Z))	0.702593			154.239	764.52	Lipids and lipid-like molecules	forward	0.683385	0.701513	0.898541	0.65393	0.988756	0.785225	0.784286	1.01987	1.22311	1.00909
331	2-acetyl-1-alkyl-sn-glycero-3-phosphocholine	0.702291			217.905	524.369	Lipids and lipid-like molecules	forward	20.3744	22.1929	7.84286	13.5949	6.68054	14.1371	16.2608	12.5376	18.8447	15.881
332	6-O-Galloylsucrose	0.699719			339.941	495.131	Benzenoids	forward	0.0108711	0.0731841	0.120122	0.101062	0.0798287	0.0770137	0.207057	0.183309	0.178714	0.189694
333	Hexadecanedioic acid mono-L-carnitine ester	0.69912			293.32	430.316	Lipids and lipid-like molecules	forward	0.00195381	0.00257702	1.22641e-05	1.14782e-05	0.00381009	0.00167293	0.003526	0.00155473	0.00212818	0.00240297
334	3-Methyl-5-pentyl-2-furanundecanoic acid	0.698657			37.2761	337.272	Lipids and lipid-like molecules	forward	2.62843	2.21296	1.86762	1.22847	2.1829	2.02407	1.2168e-05	1.66788	3.2636	1.64383
335	CDP-Ethanolamine	0.698433			459.598	447.067	Nucleosides, nucleotides, and analogues	forward	0.00218643	0.00277731	1.22641e-05	0.00271157	0.00420242	0.002378	0.00318755	0.00262894	0.00222716	0.00268122
336	5-Aminopentanal	0.696897			286.32	102.091	Organic oxygen compounds	forward	0.0696742	0.0426239	0.0368979	0.0405461	0.126986	0.0633456	0.059263	1.21406e-05	0.0839661	0.0477471
337	Threoninyl-Arginine	0.694554			449.582	276.166	Organic acids and derivatives	forward	0.000956399	0.00516953	0.011674	0.0101524	0.00356034	0.00630255	0.000862091	0.000300169	0.000443186	0.000535149
338	Methyl 2-(10-heptadecenyl)-6-hydroxybenzoate	0.693668			37.2777	389.304	Benzenoids	forward	0.1093	0.115351	0.143525	0.105384	0.164111	0.127534	0.17572	0.15251	0.112223	0.146818
339	1-Phenyl-1,3-heneicosanedione	0.691834			32.825	401.34	Organic oxygen compounds	forward	0.0205456	0.00859206	0.0393205	0.0305526	0.0123978	0.0222817	0.0445135	0.0163733	0.0562737	0.0390535
340	PC(20:4(8Z,11Z,14Z,17Z)/15:0)	0.691593			166.71	768.551	Lipids and lipid-like molecules	forward	0.331571	0.265338	0.395097	0.22625	0.652203	0.374092	0.572335	0.370005	0.342145	0.428162
341	Isolinderanolide	0.691054			219.564	337.273	Organoheterocyclic compounds	forward	0.0190474	0.00894221	0.0168052	0.0186955	0.0347287	0.0196438	0.0262186	0.0263678	0.032069	0.0282185
342	Pyrrolidino-[1,2E]-4H-2,4-dimethyl-1,3,5-dithiazine	0.687866			390.934	190.07	Organoheterocyclic compounds	forward	0.0119929	0.0207443	0.0134829	0.0314816	0.0103028	0.0176009	0.015524	0.00740472	0.0373123	0.0200804
343	DG(16:0/16:0/0:0)	0.686125			31.2988	591.499	Lipids and lipid-like molecules	forward	0.102411	0.152449	0.0589896	0.0445432	0.0349067	0.0786597	0.079094	0.0639053	0.0959907	0.0796633
344	Histidinyl-Valine	0.68562			332.439	255.145	Organic acids and derivatives	forward	0.00988772	0.0157651	0.0272631	0.0245178	0.0175979	0.0190063	0.0091838	0.00626595	0.0100983	0.00851602
345	PE(P-18:1(9Z)/20:4(5Z,8Z,11Z,14Z))	0.685551			158.554	750.541	Lipids and lipid-like molecules	forward	0.0268961	0.0193645	0.0210803	0.0198991	0.0614907	0.0297462	0.0356722	0.0405388	0.0207718	0.0323276
346	1-Aminocyclopropanecarboxylic acid	0.67941			80.5968	102.055	Organic acids and derivatives	forward	0.017734	0.0185427	0.0302933	0.0211027	0.0181375	0.021162	0.0238491	0.0226479	0.0288095	0.0251021
347	Phenylalanyl-Threonine	0.6761			343.756	267.134	Organic acids and derivatives	forward	0.0396685	0.0281737	0.0172162	1.14782e-05	0.0116672	0.0193474	0.00717196	0.00980043	0.00964321	0.00887187
348	Isotheaflavin	0.675943			433.954	565.136	Phenylpropanoids and polyketides	forward	0.104583	0.098387	0.103919	1.14782e-05	0.108098	0.0829997	0.111527	0.123436	0.111258	0.115407
349	Thiomorpholine 3-carboxylate	0.671473			393.71	148.042	Organic acids and derivatives	forward	0.250436	0.192142	0.0490677	0.0424409	0.358593	0.178536	0.113542	0.242306	0.190436	0.182095
350	3,4-Dimethyl-5-pentyl-2-furanheptanoic acid	0.671061			102.108	295.226	Lipids and lipid-like molecules	forward	0.0142948	0.0150734	0.00417986	0.00150236	0.0181656	0.0106432	0.000785125	0.00765294	0.00483131	0.00442313
351	1-O-Galloylglycerol	0.670323			469.439	245.064	Benzenoids	forward	0.00426761	0.00537086	0.00347891	0.00679678	0.00597637	0.00517811	0.0071879	0.00629891	0.00815553	0.00721411
352	PG(18:2(9Z,12Z)/16:0)	0.670218			49.5903	747.517	Lipids and lipid-like molecules	forward	0.0153725	0.0147001	0.0112235	0.00762124	0.0113134	0.0120462	0.0206108	0.0147428	1.28864e-05	0.0117888
353	Phosphoric acid	0.670088			208.919	98.9843	Homogeneous non-metal compounds	forward	0.0247133	0.0259841	0.020854	0.0276596	0.0212763	0.0240975	0.0268446	0.013764	0.0326627	0.0244238
354	Diethyl tartrate	0.669694			364.865	207.087	Organic acids and derivatives	forward	0.00371411	0.00656745	0.0103883	0.00189884	0.00212277	0.00493829	0.0128243	0.00666437	0.012163	0.0105505
355	PC(16:0/P-16:0)	0.668863			170.179	718.571	Lipids and lipid-like molecules	forward	0.00675221	0.010699	0.012453	0.014447	0.0203535	0.0129409	0.00679322	0.0196024	0.0299676	0.0187877
356	Epidermin	0.668232			414.565	262.128	Organic oxygen compounds	forward	0.351492	0.305048	0.362493	1.14782e-05	0.111001	0.226009	0.295628	0.178137	0.152482	0.208749
357	PC(18:3(6Z,9Z,12Z)/15:0)	0.668164			184.276	742.537	Lipids and lipid-like molecules	forward	0.140594	0.128144	0.105004	0.0936457	0.141099	0.121697	0.139758	0.100608	0.100755	0.113707
358	PC-M5'	0.667222			187.638	480.277	Organoheterocyclic compounds	forward	1.35123e-05	0.121574	0.430721	0.431139	0.435029	0.283695	0.465325	1.21406e-05	0.589453	0.351597
359	Glutaminyllysine	0.663125			485.003	275.171	Organic acids and derivatives	forward	0.001485	0.00321661	1.22641e-05	1.14782e-05	0.00333618	0.00161231	0.0031803	0.00307591	0.00157857	0.0026116
360	Glutamyllysine	0.662652			396.93	276.155	Organic acids and derivatives	forward	0.0023671	0.00316182	0.00163097	1.14782e-05	0.00169675	0.00177362	0.00401866	0.00277732	0.00832977	0.00504192
361	PC(22:5(4Z,7Z,10Z,13Z,16Z)/14:0)	0.660672			167.634	780.55		forward	1.35123e-05	0.262215	0.293901	1.14782e-05	0.285046	0.168237	0.243795	0.169646	0.284487	0.232643
362	5-Methylcytidine	0.659349			278.56	258.108	Nucleosides, nucleotides, and analogues	forward	0.00838513	0.00787813	0.00552908	0.0177987	0.00929497	0.00977719	0.0174015	0.047198	0.047429	0.0373428
363	Oxidized glutathione	0.658863			501.914	613.157	Organic acids and derivatives	forward	0.0625209	0.0726541	0.150873	0.0300909	0.108113	0.0848506	0.0884229	0.117214	0.0773258	0.094321
364	3,4,5-Trimethoxycinnamic acid	0.658705			341.433	277.049	Phenylpropanoids and polyketides	forward	0.0533149	0.0452476	0.0309262	0.0203588	0.0313995	0.0362494	0.0659468	0.0464917	0.0395796	0.0506727
365	6-Hydroxy-1H-indole-3-acetamide	0.657721			41.4922	191.081	Organoheterocyclic compounds	forward	0.0480717	0.0226736	0.0289042	0.0337829	0.0372238	0.0341313	0.0252195	0.0388878	0.0385143	0.0342072
366	DG(18:3(9Z,12Z,15Z)/16:1(9Z)/0:0)	0.657362			30.8911	589.484	Lipids and lipid-like molecules	forward	0.0587869	0.0968389	0.0182577	0.0219903	0.0303619	0.0452472	0.00528013	0.0406805	0.0606815	0.0355474
367	Persicaxanthin	0.656561			79.7882	385.273	Lipids and lipid-like molecules	forward	0.00780115	0.00558545	0.00811462	0.0069428	0.0072001	0.00712882	0.0124173	0.00591777	1.28864e-05	0.00611598
368	Asparaginyl-Arginine	0.655156			454.817	289.162	Organic acids and derivatives	forward	0.00411783	0.00797459	1.22641e-05	0.00886527	0.0042822	0.00505043	0.00514376	0.000300284	0.000257047	0.00190036
369	Punicic acid	0.652921			35.5102	279.231	Lipids and lipid-like molecules	forward	0.0334606	0.0272841	0.0247231	0.0217691	0.0332668	0.0281007	0.0266939	0.030817	0.0217537	0.0264215
370	PC(18:3(6Z,9Z,12Z)/18:3(6Z,9Z,12Z))	0.651508			134.437	778.539		forward	0.0429921	0.0548153	0.0272579	0.0489348	0.0296028	0.0407206	0.032118	0.0530622	0.0756377	0.053606
371	Isoamyl 2-furonpropionate	0.649787			32.825	211.132	Lipids and lipid-like molecules	forward	0.0105841	0.0221002	0.0130945	0.0103695	0.0230903	0.0158477	0.0101391	0.0197422	0.0202739	0.0167184
372	2-Azetidinecarboxylic acid	0.647854			406.736	102.055	Organic acids and derivatives	forward	0.0251226	0.0188959	0.0417409	0.0621863	0.023654	0.0343199	0.0139697	0.04565	0.0333755	0.0309984
373	PC(22:4(7Z,10Z,13Z,16Z)/16:0)	0.644003			161.258	810.597	Lipids and lipid-like molecules	forward	15.8525	1.31712e-05	18.4687	20.3584	19.1712	14.7702	15.0781	19.021	17.6161	17.2384
374	PS(14:0/22:2(13Z,16Z))	0.643383			38.136	788.543	Lipids and lipid-like molecules	forward	0.0382429	0.0500651	0.0538936	0.0156701	0.0687667	0.0453277	0.105633	0.0321725	0.081615	0.0731401
375	Tromethamine	0.642623			284.914	122.081	Organic compounds	forward	0.0283296	0.0323092	0.0301242	0.026118	0.0337171	0.0301196	0.0349888	0.0394222	0.0434216	0.0392775
376	MG(0:0/18:4(6Z,9Z,12Z,15Z)/0:0)	0.640503			31.7741	351.253	Lipids and lipid-like molecules	forward	0.0694638	0.106189	0.0283327	0.0121925	0.0617257	0.0555807	0.00958999	0.0489716	0.0646837	0.0410818
377	Barringtogenol C	0.638386			31.737	491.373	Lipids and lipid-like molecules	forward	0.030245	0.0368563	0.0126591	0.00537158	0.0211829	0.021263	0.00811953	0.026802	0.0294012	0.0214409
378	PC(18:1(11Z)/14:0)	0.636992			172.815	732.554		forward	1.56174	1.34072	0.827817	1.40774	0.939	1.2154	0.862445	0.936825	0.977948	0.925739
379	Linoleyl carnitine	0.63684			201.609	424.341	Lipids and lipid-like molecules	forward	0.297828	0.2069	0.153875	0.0812099	0.0256608	0.153095	0.0273652	0.0556352	0.0491011	0.0440338
380	LysoPC(16:1(9Z)/0:0)	0.635757			222.458	494.323	Lipids and lipid-like molecules	forward	0.12021	0.083646	0.067417	0.120786	0.15043	0.108498	0.100617	0.110224	0.121925	0.110922
381	PC(18:2(9Z,12Z)/18:0)	0.635075			168.5	786.597	Lipids and lipid-like molecules	forward	8.19898	6.09066	11.3586	8.88124	10.6145	9.0288	6.21827	10.4765	14.2738	10.3229
382	PG(18:3(6Z,9Z,12Z)/18:1(11Z))	0.635032			57.9579	771.515	Lipids and lipid-like molecules	forward	0.0167717	0.0167306	0.0134141	0.0105355	0.0104543	0.0135812	0.0128727	0.0122523	0.0158414	0.0136555
383	2-Acetylthiazole	0.634916			315.97	128.017	Organic oxygen compounds	forward	0.292287	0.411162	0.508339	0.375896	0.539824	0.425502	0.311864	0.426195	0.445783	0.394614
384	PC(18:3(6Z,9Z,12Z)/18:1(11Z))	0.634716			176.13	782.567		forward	9.81473	10.5521	6.85871	7.40546	6.37755	8.2017	8.77622	8.13937	7.92323	8.27961
385	PI(20:3(5Z,8Z,11Z)/18:1(11Z))	0.63243			208.941	887.566	Lipids and lipid-like molecules	forward	0.161665	0.168691	0.149718	0.119354	0.166564	0.153199	0.169934	0.163281	0.151651	0.161622
386	Montecristin	0.629649			215.179	575.502	Lipids and lipid-like molecules	forward	0.0367759	0.0324943	0.0342179	1.14782e-05	0.0445346	0.0296069	0.0335711	0.0465154	1.28864e-05	0.0266998
387	LysoPE(22:6(4Z,7Z,10Z,13Z,16Z,19Z)/0:0)	0.627952			214.496	526.293	Lipids and lipid-like molecules	forward	0.111861	0.120267	0.183077	0.212252	0.287979	0.183087	0.176226	0.312893	0.240387	0.243168
388	1-Palmitoylglycerophosphoinositol	0.625798			267.457	573.303	Lipids and lipid-like molecules	forward	0.00828601	0.0082252	0.00233108	0.00544522	0.00322151	0.0055018	0.00479451	0.00563748	1.28864e-05	0.00348162
389	(-)-Dioxibrassinin	0.625507			355.942	269.039	Organic acids and derivatives	forward	0.00555734	0.00251557	0.00469511	0.00165774	0.00645068	0.00417529	0.00802116	0.00622442	0.00766157	0.00730238
390	2-Amino-1,7,9-trimethylimidazo[4,5-g]quinoxaline	0.62548			391.819	228.123	Organoheterocyclic compounds	forward	0.0175148	0.0649149	0.00764067	0.000676896	0.0131808	0.0207856	0.126923	0.0469206	0.103902	0.0925818
391	PG(18:1(11Z)/18:2(9Z,12Z))	0.623651			38.136	773.531	Lipids and lipid-like molecules	forward	0.0703207	0.0533765	0.0514397	0.0524549	0.0630882	0.058136	1.2168e-05	1.21406e-05	0.0641712	0.0213985
392	1'-O-Acetylpaxilline	0.62174			105.982	478.262	Organoheterocyclic compounds	forward	0.000879108	0.00467956	0.00768882	0.00798807	0.0175278	0.00775268	0.00788132	1.21406e-05	0.00571461	0.00453602
393	1-Arachidonoylglycerophosphoinositol	0.621129			254.964	621.304	Lipids and lipid-like molecules	forward	0.0167485	0.0143805	0.0153601	0.0220505	0.0261536	0.0189386	0.0224139	0.0226186	0.0239856	0.023006
394	Glycerylphosphorylethanolamine	0.61771			417.048	216.063	Organic acids and derivatives	forward	0.0232302	0.0180834	0.0178882	0.00485633	0.010059	0.0148234	0.0411095	0.0238577	1.28864e-05	0.02166
395	SM(d17:1/24:0)	0.611115			202.553	801.682	Organic nitrogen compounds	forward	0.0115119	0.0189883	0.0172782	0.0121954	0.0141384	0.0148224	1.2168e-05	0.015678	0.015399	0.010363
396	Cohibin C	0.609668			38.0654	577.52	Lipids and lipid-like molecules	forward	0.38481	0.494536	0.343426	0.492617	0.302017	0.403481	0.255473	0.331061	0.515055	0.367196
397	PC(20:4(8Z,11Z,14Z,17Z)/20:3(8Z,11Z,14Z))	0.607752			159.571	832.583	Lipids and lipid-like molecules	forward	1.37988	2.98057	1.55777	1.14782e-05	1.65568	1.51478	1.51506	1.0157	1.07036	1.20037
398	PG(18:0/16:1(9Z))	0.607172			49.5903	749.531	Lipids and lipid-like molecules	forward	0.0164392	0.0198356	0.0354875	0.00923468	0.0102933	0.018258	0.0124969	0.0126571	0.0394417	0.0215319
399	8-Hydroxyguanine	0.604951			316.159	168.051	Organoheterocyclic compounds	forward	0.0493544	0.0521253	0.0397925	1.14782e-05	0.0587373	0.0400042	0.0408884	0.0600585	0.0629083	0.0546184
400	SM(d17:1/24:1(15Z))	0.604624			202.524	799.668	Organic nitrogen compounds	forward	0.0158273	0.0250759	0.0262586	0.0160911	0.0298031	0.0226112	0.0436887	0.0303242	0.0449301	0.0396477
401	N-Acetylserine	0.602832			140.104	148.06	Organic acids and derivatives	forward	0.0238291	0.0195354	0.0480196	0.0301196	0.0456591	0.0334326	0.0644201	0.0467361	0.0618734	0.0576765
402	Taurocholic acid	0.601684			212.508	516.299	Lipids and lipid-like molecules	forward	0.0614587	0.0287159	0.149277	0.282223	0.270658	0.158467	0.106563	0.21664	0.138186	0.153796
403	DG(18:3(9Z,12Z,15Z)/18:3(9Z,12Z,15Z)/0:0)	0.600845			30.985	613.484	Lipids and lipid-like molecules	forward	0.0247062	0.0304191	0.0132876	0.0271935	0.0291686	0.024955	0.0194156	0.0343491	0.0314936	0.0284194
404	LysoPI(18:0/0:0)	0.600461			263.111	601.335	Lipids and lipid-like molecules	forward	0.171725	0.133216	0.0538793	0.136878	0.08592	0.116324	0.0942049	0.127898	0.245332	0.155812
405	Fagomine	0.597557			342.857	148.097	Organoheterocyclic compounds	forward	0.00460701	0.00496003	0.00566408	1.14782e-05	0.00380551	0.00380962	0.00474627	0.00445281	0.00444129	0.00454679
406	PC(22:5(7Z,10Z,13Z,16Z,19Z)/16:1(9Z))	0.597386			175.536	806.566	Lipids and lipid-like molecules	forward	7.19481	7.82317	4.0322	7.7454	2.8829	5.9357	5.01821	3.93277	4.33027	4.42708
407	SM(d18:1/22:0)	0.596469			202.668	787.669	Lipids and lipid-like molecules	forward	0.0437763	0.0790731	0.0622463	0.0340996	0.0916591	0.0621709	1.2168e-05	0.0748579	0.0619159	0.0455953
408	1,2,3-Trihydroxybenzene	0.596144			473.87	127.039	Benzenoids	forward	1.35123e-05	0.000328292	0.0130532	0.0108953	0.00342405	0.00554287	0.00850477	0.0133276	0.0138364	0.0118896
409	Dieporeticenin	0.596048			30.985	573.487	Lipids and lipid-like molecules	forward	0.0299096	0.0402352	0.00757463	0.0212186	0.0160586	0.0229993	0.000512599	0.0259866	0.0223925	0.0162972
410	PC(16:1(9Z)/14:0)	0.594494			175.266	704.521	Lipids and lipid-like molecules	forward	0.0391062	0.0380986	0.0218243	0.0341915	0.0154534	0.0297348	0.0169539	0.0112405	0.00529379	0.0111627
411	LysoPE(0:0/18:2(9Z,12Z))	0.593578			225.132	478.292	Lipids and lipid-like molecules	forward	0.0538786	0.0414464	0.0411117	0.0545015	0.0850469	0.055197	0.0876423	0.0833546	1.28864e-05	0.0570033
412	L-Cyclo(alanylglycyl)	0.593298			385.259	129.066	Organoheterocyclic compounds	forward	0.1347	0.143103	0.14749	0.145349	0.12418	0.138964	1.2168e-05	0.150187	0.12458	0.0915929
413	stearoyl sphingomyelin	0.593056			206.216	731.607	Lipids and lipid-like molecules	forward	0.875067	0.99656	1.17755	1.1523	0.770524	0.994401	0.849463	0.640613	0.433402	0.64116
414	PC(20:2(11Z,14Z)/20:4(5Z,8Z,11Z,14Z))	0.591438			173.976	834.599	Lipids and lipid-like molecules	forward	1.60737	1.59059	1.15593	1.4044	1.10613	1.37288	1.12289	1.13877	1.39178	1.21781
415	(2R,3S)-Piscidic acid	0.590015			393.301	279.05	Phenylpropanoids and polyketides	forward	0.0314623	0.0309634	0.0194374	0.00696444	0.0087856	0.0195227	0.0545598	0.0258047	0.0618191	0.0473945
416	3beta,6beta-Dihydroxynortropane	0.589972			568.397	144.102	Alkaloids and derivatives	forward	0.00885483	0.011441	0.00985106	0.0163329	0.0116529	0.0116265	0.0069404	0.0136443	0.014722	0.0117689
417	N-Butyrylglycine	0.588376			329.162	146.081	Organic acids and derivatives	forward	0.0337033	0.0201505	0.0373025	0.00455711	0.0211076	0.0233642	0.0312634	0.0395202	0.0375268	0.0361034
418	SM(d18:1/18:1(9Z))	0.58811			206.216	729.589	Lipids and lipid-like molecules	forward	0.138848	0.143635	0.124362	0.160114	0.0788787	0.129168	0.114234	0.088376	0.0763774	0.0929957
419	PC(20:2(11Z,14Z)/14:0)	0.585599			170.656	758.567	Lipids and lipid-like molecules	forward	30.9945	33.0062	23.4642	31.2456	23.0922	28.3605	27.5821	27.1347	31.7775	28.8314
420	Stearoylcarnitine	0.583482			199.391	428.373	Lipids and lipid-like molecules	forward	0.753606	1.31712e-05	0.211336	0.427257	0.0561406	0.289671	0.220019	0.132989	0.216489	0.189832
421	SM(d18:1/14:0)	0.583222			209.069	675.543	Lipids and lipid-like molecules	forward	0.112138	0.125043	0.069358	1.14782e-05	0.0631154	0.0739331	0.0921238	0.0794765	0.102541	0.0913805
422	Linamarin	0.581916			404.361	248.113	Organic oxygen compounds	forward	0.0546652	0.0537621	0.0402637	1.14782e-05	0.0302144	0.0357834	0.0635814	0.0439402	0.0503077	0.0526098
423	Formiminoglutamic acid	0.581669			411.75	175.071	Organic acids and derivatives	forward	0.0244452	0.0217049	0.0219955	0.0296658	0.0166405	0.0228904	0.00577679	0.0117867	0.0236635	0.0137423
424	Threoninyl-Glycine	0.580987			529.194	177.086	Organic acids and derivatives	forward	0.0418763	0.0506493	0.0488417	0.0442311	1.28414e-05	0.0371222	0.0419932	0.0455341	1.28864e-05	0.0291801
425	Kojibiose	0.580595			473.928	325.112	Lipids and lipid-like molecules	forward	1.35123e-05	0.00144131	0.0133799	0.0111919	0.00409872	0.00602507	0.00799202	0.0163608	0.0139292	0.0127607
426	PC(22:5(7Z,10Z,13Z,16Z,19Z)/20:1(11Z))	0.578557			158.179	862.627	Lipids and lipid-like molecules	forward	0.0148786	0.0121458	0.00928501	0.00921525	0.0173595	0.0125768	0.00988319	0.01266	0.0199417	0.0141616
427	N-Carbamoylsarcosine	0.578459			399.086	133.061	Organic acids and derivatives	forward	0.0410433	0.0305836	0.056524	0.0403864	1.28414e-05	0.03371	0.041495	0.0372598	0.0343429	0.0376992
428	Cohibin A	0.57734			58.1423	549.488	Lipids and lipid-like molecules	forward	0.0161886	0.0131198	0.00876558	0.013769	0.013486	0.0130658	0.00833615	0.0106318	0.011208	0.0100586
429	Phlorisobutyrophenone 2-glucoside	0.576946			90.1636	359.134	Organic oxygen compounds	forward	0.030542	0.0259373	0.0316247	1.14782e-05	0.0284177	0.0233066	0.0259847	0.0276073	0.0298248	0.0278056
430	PE(22:4(7Z,10Z,13Z,16Z)/18:2(9Z,12Z))	0.576047			177.946	792.553	Lipids and lipid-like molecules	forward	0.424756	1.31712e-05	0.411627	1.14782e-05	0.373591	0.242	0.396761	0.429976	0.426156	0.417631
431	5-Hydroxymethyl-2-furancarboxaldehyde	0.573946			513.64	127.039	Organooxygen compounds	forward	1.35123e-05	0.00193864	0.00978077	0.0066542	0.00160221	0.00399787	0.00605757	0.009859	0.00583366	0.00725007
432	SM(d18:1/20:0)	0.573356			204.663	759.635	Lipids and lipid-like molecules	forward	1.35123e-05	0.0814153	0.0788125	0.0438948	0.0871754	0.0582623	1.2168e-05	0.0785345	0.0728948	0.0504805
433	SM(d16:1/24:1(15Z))	0.571554			202.668	785.65	Organic nitrogen compounds	forward	0.0521099	0.0680546	0.0532954	0.0406465	0.0675528	0.0563318	0.0849666	0.0705684	0.0826057	0.0793802
434	PC(20:3(8Z,11Z,14Z)/14:0)	0.571528			168.992	756.553	Lipids and lipid-like molecules	forward	1.36438	1.7391	0.66446	1.18377	0.870204	1.16438	1.5536	1.27969	1.13587	1.32305
435	LysoPC(17:0)	0.569384			219.674	510.354	Lipids and lipid-like molecules	forward	0.261368	0.328322	0.117664	0.287834	0.098713	0.21878	0.271751	0.201149	0.301208	0.258036
436	trans-S-(1-Propenyl)-L-cysteine	0.567959			193.359	162.058	Organic acids and derivatives	forward	0.0222236	0.0298168	0.0158882	0.0141041	1.28414e-05	0.0164091	0.0172771	0.0219341	0.0103243	0.0165119
437	PG(18:2(9Z,12Z)/18:0)	0.567755			38.9544	775.545	Lipids and lipid-like molecules	forward	0.0771628	0.0651658	0.0503747	0.0681877	0.0530721	0.0627926	0.0723387	0.0490382	0.0562474	0.0592081
438	PC(22:6(4Z,7Z,10Z,13Z,16Z,19Z)/20:1(11Z))	0.567568			157.795	860.611	Lipids and lipid-like molecules	forward	0.0245952	0.0191051	0.0294062	0.0238535	0.033093	0.0260106	0.021024	0.0285125	0.0312998	0.0269454
439	PC(22:5(4Z,7Z,10Z,13Z,16Z)/20:5(5Z,8Z,11Z,14Z,17Z))	0.567257			156.135	854.569	Lipids and lipid-like molecules	forward	0.0412151	0.0401629	0.085927	0.081576	0.102323	0.0702409	0.0840586	0.0896034	0.059134	0.0775986
440	cis-Reticulatacin-10-one	0.566808			31.0788	607.49	Lipids and lipid-like molecules	forward	0.0440013	1.31712e-05	0.0401042	0.0456873	0.0142408	0.0288093	0.0511645	0.0210003	0.0376145	0.0365931
441	PC(22:6(4Z,7Z,10Z,13Z,16Z,19Z)/18:1(11Z))	0.566012			174.643	832.583	Lipids and lipid-like molecules	forward	0.261932	0.272953	0.322124	1.14782e-05	0.285173	0.228439	0.282969	0.150976	0.173495	0.20248
442	PS(18:2(9Z,12Z)/22:0)	0.565382			55.1411	844.605	Lipids and lipid-like molecules	forward	1.35123e-05	1.31712e-05	0.00531747	0.00449811	0.00466986	0.00290243	0.00701234	0.00556738	0.00524142	0.00594038
443	PC(22:6(4Z,7Z,10Z,13Z,16Z,19Z)/20:2(11Z,14Z))	0.564397			157.846	858.598	Lipids and lipid-like molecules	forward	0.0358621	0.0245539	1.22641e-05	0.0342214	0.054213	0.0297725	0.0296994	0.0314709	0.0280174	0.0297292
444	3,4-Dihydroxy-2-hydroxymethyl-1-pyrrolidinepropanamide	0.564304			73.9291	205.118	Organoheterocyclic compounds	forward	0.0162993	0.0170332	1.22641e-05	0.0183039	0.0161429	0.0135583	0.0139326	0.0109555	0.0125104	0.0124662
445	LysoPC(18:1(9Z))	0.563838			217.346	522.355	Lipids and lipid-like molecules	forward	0.65858	0.568324	0.634514	0.944014	0.947449	0.750576	0.596156	1.40032	0.543268	0.846582
446	CPA(18:0/0:0)	0.563001			263.259	421.271	Lipids and lipid-like molecules	forward	0.0123914	0.0106449	1.22641e-05	0.0101372	0.00570145	0.00777745	0.00926604	0.00978931	1.28864e-05	0.00635608
447	PC(20:2(11Z,14Z)/15:0)	0.561796			168.718	772.583	Lipids and lipid-like molecules	forward	0.18655	0.25251	0.208802	0.251842	0.205945	0.22113	0.1778	0.207437	0.291131	0.225456
448	PC(18:2(9Z,12Z)/15:0)	0.561347			184.282	744.553	Lipids and lipid-like molecules	forward	0.128614	0.137645	0.0884294	0.103694	0.0949815	0.110673	1.2168e-05	0.0922849	0.115339	0.069212
449	PC(20:4(5Z,8Z,11Z,14Z)/20:4(8Z,11Z,14Z,17Z))	0.56104			157.795	830.568	Lipids and lipid-like molecules	forward	0.182418	0.0739791	0.20557	0.127572	0.121241	0.142156	0.165706	0.155886	0.122504	0.148032
450	PC(15:0/15:0)	0.559518			175.266	706.537	Lipids and lipid-like molecules	forward	0.329956	0.259167	0.237342	0.227692	0.232107	0.257253	0.254077	0.31356	0.295058	0.287565
451	PC(P-18:1(11Z)/22:5(4Z,7Z,10Z,13Z,16Z))	0.559391			157.828	818.605	Lipids and lipid-like molecules	forward	0.0268326	0.0659415	0.0723397	0.0920119	0.0607926	0.0635837	0.0340986	0.0552674	0.0369057	0.0420906
452	L-beta-aspartyl-L-threonine	0.555562			514.888	235.092	Organic acids and derivatives	forward	0.149893	0.128097	0.10695	0.141131	0.212732	0.147761	0.104995	0.152931	0.190373	0.149433
453	Paraxanthine	0.55537			325.397	219.026	Organoheterocyclic compounds	forward	0.0356986	0.044603	0.0657092	0.0612875	0.0532563	0.0521109	0.142122	0.112264	0.0961586	0.116848
454	6-Deoxyfagomine	0.555021			445.229	132.102	Organoheterocyclic compounds	forward	0.0849627	0.0364702	0.0232311	0.11091	0.09931	0.0709767	0.09553	0.0906798	0.0302602	0.0721567
455	PE(P-18:1(9Z)/20:3(5Z,8Z,11Z))	0.554106			159.756	752.557	Lipids and lipid-like molecules	forward	0.00449372	0.00398652	0.00724075	0.00204594	0.0159657	0.00674653	0.0251072	0.0245134	0.00643264	0.0186844
456	PC(18:0/P-16:0)	0.55206			170.037	746.603	Lipids and lipid-like molecules	forward	0.179631	0.145735	0.20236	0.152603	0.253711	0.186808	0.151423	0.360124	0.39266	0.301403
457	Threoninyl-Aspartate	0.551717			579.75	235.092	Organic acids and derivatives	forward	1.35123e-05	0.00684446	0.00534926	0.00345914	0.02497	0.00812727	0.00948142	0.00981105	0.0109029	0.0100651
458	PC(16:0/P-18:1(9Z))	0.550663			166.691	744.59	Lipids and lipid-like molecules	forward	0.0338652	0.0559377	0.0617753	0.0575085	0.08882	0.0595814	0.0739037	0.0816606	0.0611292	0.0722312
459	LysoPC(22:0)	0.550248			212.513	580.433	Lipids and lipid-like molecules	forward	0.0262978	0.0372012	0.0293359	0.0343287	0.013638	0.0281603	0.0412996	0.0238232	0.0322347	0.0324525
460	4-Acetamidobutanoic acid	0.547253			433.652	146.081	Organic acids and derivatives	forward	0.0130911	0.0107966	0.0168256	0.0800325	0.0155322	0.0272556	0.0573051	0.00813077	0.0416025	0.0356795
461	3-Methylhistidine	0.546414			405.241	170.092	Organic acids and derivatives	forward	0.0343166	0.050149	0.0560719	0.0276553	0.0229587	0.0382303	0.029909	0.0405563	0.0202074	0.0302242
462	LysoPC(16:0)	0.542264			221.517	496.337	Lipids and lipid-like molecules	forward	17.4135	22.1028	6.00754	16.8488	6.83854	13.8422	15.6227	13.9269	20.989	16.8462
463	CS-S-Methylcysteine sulfoxide	0.542055			316.007	152.037	Organic acids and derivatives	forward	1.35123e-05	1.31712e-05	0.0270025	0.0183711	0.0233865	0.0137574	0.0189551	0.0214952	0.0152266	0.018559
464	PC(16:1(9Z)/16:1(9Z))	0.540165			172.904	730.535	Lipids and lipid-like molecules	forward	0.377701	0.411783	0.112165	0.448945	0.240883	0.318295	0.419513	0.224402	0.330148	0.324687
465	PC(22:4(7Z,10Z,13Z,16Z)/15:0)	0.539897			162.776	796.58	Lipids and lipid-like molecules	forward	0.259917	0.52424	0.335275	0.262468	0.230658	0.322511	1.2168e-05	0.35016	0.417227	0.2558
466	Histidinyl-Leucine	0.539831			318.424	269.161	Organic acids and derivatives	forward	0.00986999	0.0183311	0.0272366	0.0339398	0.0188299	0.0216415	0.00927494	0.00294264	0.00605697	0.00609152
467	DG(22:6(4Z,7Z,10Z,13Z,16Z,19Z)/16:0/0:0)	0.539374			30.4124	641.513	Lipids and lipid-like molecules	forward	0.0492882	0.0476018	0.0662619	0.126038	0.0614578	0.0701296	0.0881389	0.0974825	0.0792039	0.0882751
468	2-Hydroxycinnamic acid	0.539258			323.336	165.054	Phenylpropanoids and polyketides	forward	0.0710626	0.0660231	0.0487693	0.0505966	0.0553988	0.0583701	0.0409707	0.0509107	0.0430246	0.0449687
469	PC(22:6(4Z,7Z,10Z,13Z,16Z,19Z)/16:1(9Z))	0.539245			162.968	804.553	Lipids and lipid-like molecules	forward	0.0687108	0.0962475	0.126431	0.258365	0.159727	0.141896	0.223565	0.10205	0.090833	0.138816
470	Piceatannol 4'-galloylglucoside	0.538428			234.26	559.15	Phenylpropanoids and polyketides	forward	0.196097	0.254237	0.224795	0.262372	0.298683	0.247237	0.268766	0.272606	0.311338	0.284236
471	2,8-Di-O-methylellagic acid	0.534193			449.952	331.044	Phenylpropanoids and polyketides	forward	0.0141879	0.012075	0.0121222	0.00813158	0.0126759	0.0118385	0.0100606	0.00950446	0.0109549	0.0101733
472	LysoPC(18:2(9Z,12Z))	0.532662			214.285	520.338	Lipids and lipid-like molecules	forward	2.05544	1.39824	1.77402	2.73556	3.00671	2.19399	2.02359	2.98055	3.7291	2.91108
473	Cholic acid	0.532538			239.184	426.321	Lipids and lipid-like molecules	forward	0.000360481	1.31712e-05	0.00367368	0.00250495	0.0013931	0.00158908	0.00788771	1.21406e-05	0.00134663	0.00308216
474	Serylthreonine	0.532143			121.597	207.097	Organic acids and derivatives	forward	0.0374817	0.0354151	1.22641e-05	1.14782e-05	0.0355471	0.0216935	1.2168e-05	0.0328889	0.0334773	0.0221261
475	PE(20:5(5Z,8Z,11Z,14Z,17Z)/18:1(11Z))	0.53075			180.465	764.52	Lipids and lipid-like molecules	forward	1.67495	1.877	1.53244	1.22942	1.36259	1.53528	1.40291	1.49938	1.89601	1.59943
476	Epsilon-caprolactam	0.523755			1.89203	114.091	Organoheterocyclic compounds	forward	0.0489727	0.0239888	0.0939887	0.111697	0.0283756	0.0614045	0.0991895	0.0552481	0.0441907	0.0662094
477	LysoPC(20:0/0:0)	0.521324			215.072	552.401	Lipids and lipid-like molecules	forward	0.0455074	0.056324	0.031952	0.0224758	0.0245139	0.0361546	0.0693846	0.0420127	0.0914965	0.0676313
478	PC(18:2(9Z,12Z)/P-18:1(11Z))	0.518784			157.28	768.588	Lipids and lipid-like molecules	forward	0.0997638	0.155674	0.0947753	0.133524	0.0301294	0.102773	0.182465	0.146401	0.160255	0.16304
479	PC(20:4(8Z,11Z,14Z,17Z)/P-18:0)	0.517836			159.568	794.605	Lipids and lipid-like molecules	forward	0.399741	0.2317	0.300701	0.233728	0.375511	0.308276	0.184763	0.357013	0.326741	0.289506
480	3-O-Acetylepisamarcandin	0.515686			35.4725	460.269	Phenylpropanoids and polyketides	forward	1.35123e-05	0.0203676	0.0297501	0.0281047	0.0289782	0.0214428	0.0340061	0.034493	0.0282473	0.0322488
481	2-O-p-Coumaroylhydroxycitric acid	0.515529			30.3062	355.069	Phenylpropanoids and polyketides	forward	1.35123e-05	0.026552	0.00905996	0.00850011	0.00630731	0.0100866	0.00709031	0.0138818	0.0154557	0.0121426
482	[10]-Paradol	0.514422			31.1905	335.257	Benzenoids	forward	0.0493445	0.0529006	0.0485351	0.0764729	0.0541316	0.0562769	0.0519784	0.0773795	0.130136	0.086498
483	N(6)-(1,2-dicarboxyethyl)AMP	0.512522			498.115	464.081	Nucleosides, nucleotides, and analogues	forward	0.00598656	0.00720308	0.00870953	0.0041648	0.00325448	0.00586369	0.0036845	0.00127369	0.00320928	0.00272249
484	PA(22:2(13Z,16Z)/20:1(11Z))	0.512356			48.4596	783.592	Lipids and lipid-like molecules	forward	0.00906961	0.00642732	0.00338578	0.010862	1.28414e-05	0.00595151	0.0103358	0.00380674	0.0171395	0.0104274
485	PE(P-18:1(11Z)/22:5(4Z,7Z,10Z,13Z,16Z))	0.512183			157.323	776.556	Lipids and lipid-like molecules	forward	0.00464997	0.0078965	0.0166692	0.00532061	0.0156989	0.010047	0.0103173	0.0144149	0.0175099	0.0140807
486	PE(22:4(7Z,10Z,13Z,16Z)/14:0)	0.512148			182.761	740.522	Lipids and lipid-like molecules	forward	0.258653	0.337851	0.316332	0.210435	0.292917	0.283238	0.279679	0.210974	0.347362	0.279338
487	PC(22:5(4Z,7Z,10Z,13Z,16Z)/15:0)	0.510021			178.225	794.561	Lipids and lipid-like molecules	forward	0.0450013	0.0298869	0.0032244	0.0199962	0.00455984	0.0205337	0.021163	0.0534339	0.0378292	0.0374754
488	PE(22:5(4Z,7Z,10Z,13Z,16Z)/18:2(9Z,12Z))	0.509976			149.737	790.538	Lipids and lipid-like molecules	forward	0.269034	0.240487	0.381323	0.338472	0.484523	0.342768	0.431625	0.341268	0.219783	0.330892
489	PS(16:0/22:2(13Z,16Z))	0.494108			56.0703	816.573	Lipids and lipid-like molecules	forward	0.0291051	0.0142123	0.019781	0.015417	0.0203948	0.0197821	0.0304841	0.0255292	0.0264247	0.0274793
490	LysoPC(22:6(4Z,7Z,10Z,13Z,16Z,19Z))	0.492204			210.022	568.338	Lipids and lipid-like molecules	forward	1.17832	1.1323	1.22293	2.12451	1.88771	1.50915	1.48921	2.1485	2.17345	1.93706
491	5,6-Dihydrouridine	0.484904			323.542	247.093	Organic oxygen compounds	forward	0.0210863	0.0249316	1.22641e-05	0.0241821	0.0223718	0.0185168	0.00315554	0.00315532	0.00515509	0.00382198
492	Cer(d18:1/18:1(11Z))	0.484264			33.3475	564.534	Lipids and lipid-like molecules	forward	0.0223234	0.0115218	0.0298928	1.14782e-05	0.0217485	0.0170996	0.0216322	0.0246374	0.014516	0.0202619
493	Trigonelline	0.478519			433.315	138.055	Alkaloids and derivatives	forward	0.00857399	0.0102136	0.0117555	0.00669658	0.00836857	0.00912164	1.2168e-05	0.00856302	0.0106443	0.00640649
494	Homo-L-arginine	0.478128			318.519	189.134	Organic acids and derivatives	forward	0.0213055	0.0137944	0.0218286	0.0129622	0.0128925	0.0165567	0.0100756	0.00912686	0.00574542	0.00831597
495	N-(gamma-Glutamyl)ethanolamine	0.475111			99.0251	191.102	Organic acids and derivatives	forward	0.0396598	0.020654	0.04202	0.0367104	0.0334484	0.0344985	0.0230882	0.015464	0.0178244	0.0187922
496	Isopentyl mercaptan	0.474787			31.1905	105.07	Organosulfur compounds	reverse	0.0118969	0.0141619	0.0120811	0.0197343	0.0143905	0.0144529	0.0187315	0.0197203	0.0150452	0.0178323
497	PS(15:0/22:4(7Z,10Z,13Z,16Z))	0.47378			56.9996	798.528	Lipids and lipid-like molecules	forward	0.0222154	0.0239229	0.0130381	0.0164572	0.00897215	0.0169211	0.0103763	0.00730622	0.0101881	0.00929021
498	LysoPC(24:0)	0.470128			210.715	608.465	Lipids and lipid-like molecules	forward	0.0204712	0.0241597	0.0307971	0.0212191	0.0183352	0.0229965	0.0398303	0.0302992	0.028469	0.0328662
499	O-Phosphohomoserine	0.46819			95.0403	200.034	Organic acids and derivatives	forward	0.038065	0.0391852	0.0698599	0.0340016	0.0678409	0.0497905	0.0851997	0.0639039	0.0719152	0.0736729
500	PE(16:0/20:4(5Z,8Z,11Z,14Z))	0.460491			154.556	740.522	Lipids and lipid-like molecules	forward	0.0273548	0.0844692	0.130908	0.0703185	0.15475	0.0935601	0.029019	0.136807	0.104819	0.0902153
501	PS(18:2(9Z,12Z)/22:2(13Z,16Z))	0.460481			38.095	840.573	Lipids and lipid-like molecules	forward	0.0612073	0.0379093	0.0621959	0.0362049	0.0525311	0.0500097	1.2168e-05	0.0483867	0.0496675	0.0326888
502	Lipoamide	0.459982			110.723	206.077	Organoheterocyclic compounds	forward	0.078468	0.0267681	0.0328732	0.0627759	0.0932151	0.0588201	0.0145632	0.0779531	0.0876115	0.0600426
503	Xanthosine	0.459886			232.22	285.082	Nucleosides, nucleotides, and analogues	forward	0.00937399	0.00685367	0.0107022	0.0102538	0.0125777	0.00995228	0.00413252	0.00469288	0.0029678	0.00393107
504	Homoarecoline	0.456529			228.803	170.117	Alkaloids and derivatives	forward	0.0127594	0.0109825	0.0123337	0.00762244	0.0139095	0.0115215	0.00990679	0.0100241	0.00747839	0.00913643
505	PC(22:6(4Z,7Z,10Z,13Z,16Z,19Z)/15:0)	0.456437			72.6046	792.552	Lipids and lipid-like molecules	forward	0.523211	0.489434	0.358174	0.431327	1.28414e-05	0.360432	0.385689	0.378681	0.490461	0.418277
506	PE(16:0/18:3(9Z,12Z,15Z))	0.454577			173.695	714.504	Lipids and lipid-like molecules	forward	0.0193819	0.0140429	0.0333699	0.0220619	1.28414e-05	0.0177739	0.0446511	0.0243987	0.0332045	0.0340848
507	PE(22:4(7Z,10Z,13Z,16Z)/18:0)	0.451253			70.0275	796.582	Lipids and lipid-like molecules	forward	0.0591003	1.31712e-05	0.0622836	0.0411868	0.0617724	0.0448712	0.0503738	0.0595395	0.0682478	0.059387
508	PE(18:3(6Z,9Z,12Z)/20:0)	0.447494			36.8456	770.571	Lipids and lipid-like molecules	forward	0.0190346	0.0166249	0.00929866	1.14782e-05	0.0138197	0.0117579	0.0187139	0.00956206	1.28864e-05	0.00942962
509	Glycine	0.446774			386.783	76.0396	Organic acids and derivatives	forward	0.00857563	0.00796882	0.0156455	0.0057516	0.0203564	0.0116596	0.0240304	0.0204469	0.0362727	0.0269167
510	PE(22:2(13Z,16Z)/18:3(6Z,9Z,12Z))	0.44461			71.2204	794.562	Lipids and lipid-like molecules	forward	0.0900122	0.0863094	0.0721017	0.0818646	1.28414e-05	0.0660601	0.0739581	0.0929258	0.0839925	0.0836255
511	PE(18:4(6Z,9Z,12Z,15Z)/20:0)	0.439506			60.8804	768.556	Lipids and lipid-like molecules	forward	0.0246072	0.0405605	0.0342585	0.0111806	0.0161338	0.0253481	0.0325722	0.0316271	0.0343028	0.0328341
512	PS(18:0/18:4(6Z,9Z,12Z,15Z))	0.437232			213.898	784.51	Lipids and lipid-like molecules	forward	0.0545685	0.0501813	0.0437488	0.0597693	1.28414e-05	0.0416562	0.0506464	0.0466568	1.28864e-05	0.0324387
513	Santene	0.433069			32.6838	123.117	Hydrocarbons	forward	0.027158	0.0358463	0.0343838	0.0406588	0.0365981	0.034929	0.045103	0.0451596	0.0392544	0.0431723
514	PE(22:6(4Z,7Z,10Z,13Z,16Z,19Z)/20:1(11Z))	0.42965			68.1506	818.567	Lipids and lipid-like molecules	forward	0.0537725	0.0535737	0.0636267	0.0685732	0.0507171	0.0580526	0.0553888	0.0435798	0.0418227	0.0469304
515	PC(18:1(11Z)/15:0)	0.422954			37.3682	746.569	Lipids and lipid-like molecules	forward	0.00464297	0.000242133	1.22641e-05	0.191647	0.000623303	0.0394335	0.0115467	0.00172609	0.226559	0.0799441
516	Benzoyl glucuronide (Benzoic acid)	0.419933			328.719	299.078	Organic oxygen compounds	forward	0.024748	0.0190309	0.0157264	1.14782e-05	0.0110215	0.0141077	0.02118	0.0114934	0.0166568	0.0164434
517	3-Aminocaproic acid	0.418206			409.502	132.102	Organic acids and derivatives	forward	0.0358837	0.0376178	0.0394888	0.0413107	0.0375788	0.038376	0.0291889	0.0464924	0.0453939	0.0403584
518	Threoninyl-Leucine	0.413623			502.685	233.149	Organic acids and derivatives	forward	0.023669	0.0203556	0.0443672	0.0370477	0.038423	0.0327725	0.051221	0.0327294	0.0343289	0.0394264
519	PS(20:5(5Z,8Z,11Z,14Z,17Z)/18:1(9Z))	0.41289			213.368	808.513	Lipids and lipid-like molecules	forward	0.135573	0.147933	0.146567	0.13698	0.0742579	0.128262	0.0940099	0.0866991	0.102939	0.0945492
520	PS(14:0/20:0)	0.405098			57.0486	764.543	Lipids and lipid-like molecules	forward	0.0910129	0.0879107	0.0697692	0.0499214	0.0614263	0.0720081	0.0987277	0.0854949	0.114803	0.0996753
521	PE(22:6(4Z,7Z,10Z,13Z,16Z,19Z)/20:0)	0.400267			68.486	820.582	Lipids and lipid-like molecules	forward	0.136576	0.116722	0.116457	0.0882931	0.0889344	0.109396	0.0910295	0.120972	0.128619	0.11354
522	Melilotoside D	0.395285			212.509	1031.59	Lipids and lipid-like molecules	forward	0.000495392	1.31712e-05	0.00853709	0.028668	0.0309469	0.0137321	0.00313422	0.0169337	0.00442586	0.0081646
523	PE(P-18:1(11Z)/18:3(6Z,9Z,12Z))	0.391198			162.665	724.526	Lipids and lipid-like molecules	forward	0.0648659	0.055727	0.0706392	0.0310168	0.0938358	0.0632169	0.0724612	0.100078	0.122596	0.0983782
524	PS(18:0/22:6(4Z,7Z,10Z,13Z,16Z,19Z))	0.388219			211.619	836.544	Lipids and lipid-like molecules	forward	0.260115	0.256649	0.242042	0.208685	0.150977	0.223693	0.149136	0.236686	0.176848	0.187557
525	PE(24:1(15Z)/18:4(6Z,9Z,12Z,15Z))	0.384975			68.1506	822.593	Lipids and lipid-like molecules	forward	0.0330073	0.0193678	0.0177312	0.0122832	0.0165921	0.0197963	0.0145344	0.0201988	0.0290092	0.0212475
526	PS(16:0/18:0)	0.377132			38.1259	764.543	Lipids and lipid-like molecules	forward	0.0466883	0.0411544	0.0394453	0.0410122	0.0439484	0.0424497	1.2168e-05	0.0427326	1.28864e-05	0.0142525
527	Phenylacetylglutamine	0.371709			245.928	259.074	Organic acids and derivatives	reverse	1.35123e-05	0.0168173	0.00922308	0.0178464	0.0178692	0.0123539	0.0127354	0.0149347	0.0125775	0.0134158
528	PE(22:2(13Z,16Z)/14:1(9Z))	0.371256			35.9042	742.54	Lipids and lipid-like molecules	forward	0.00855157	0.00735755	0.000395767	1.14782e-05	0.00257282	0.00377784	0.011346	0.00749681	1.28864e-05	0.00628522
529	PE(20:0/18:4(6Z,9Z,12Z,15Z))	0.356728			75.7036	768.553	Lipids and lipid-like molecules	forward	0.0951707	0.0751969	0.0638215	0.0664203	0.0592502	0.0719719	0.0684826	0.0734249	0.0844012	0.0754362
530	PE(18:0/15:0)	0.352154			30.4124	706.541	Lipids and lipid-like molecules	forward	0.0286262	0.014266	0.062035	0.0591133	0.0720438	0.0472168	0.0381705	0.0564491	0.042182	0.0456005
531	PE(P-18:1(9Z)/20:5(5Z,8Z,11Z,14Z,17Z))	0.346642			158.708	748.527	Lipids and lipid-like molecules	forward	0.0514834	0.0300857	0.0350374	0.0208699	0.0611567	0.0397266	0.0441922	0.0499413	0.0405493	0.0448943
532	PE(22:2(13Z,16Z)/16:1(9Z))	0.34572			61.7321	770.567	Lipids and lipid-like molecules	forward	0.0353029	0.0391993	0.0304209	0.0228179	0.030897	0.0317276	0.0172798	0.0191586	0.0466299	0.0276894
533	Momordicilin	0.312823			31.0408	541.461	Lipids and lipid-like molecules	reverse	0.0626174	0.103163	0.0499087	0.0650563	0.0524583	0.0666408	0.0802669	0.0725842	1.28864e-05	0.0509547
534					388.103	214.107			0.0770157	0.0950926	0.0337986	0.0369928	0.0474621	0.0580724	0.108899	0.0971762	0.186899	0.130991
535					389.853	541.116			0.00347776	0.0257671	0.0776967	0.0783298	0.0388758	0.0448294	0.0720409	0.113508	0.108722	0.0980904
536					336.402	539.101			0.0102618	0.0438224	0.0505241	0.0897924	0.0491868	0.0487175	0.110691	0.114651	0.106792	0.110711
537					228.708	161.07			0.0392744	0.0351458	0.0297521	0.0325852	0.0329623	0.033944	0.0153531	0.0202437	0.0268491	0.0208153
538					181.638	273.083			0.267224	0.260862	0.310924	0.496611	0.859838	0.439092	0.473749	0.782412	0.828184	0.694782
539					234.45	138.049			0.281641	0.270708	0.282544	0.387625	0.382621	0.321028	0.393966	0.333552	0.395628	0.374382
540					234.471	327.14			0.144562	0.0793889	0.113072	0.125416	0.13851	0.12019	0.121264	0.0970635	0.0986779	0.105668
541					366.818	431.141			0.017002	0.0187816	0.0271505	0.0526728	0.0563699	0.0343954	0.0362438	0.0526772	0.0495698	0.0461636
542					326.346	363.089			0.0520614	0.0784175	0.124818	0.151862	0.13002	0.107436	0.217875	0.24231	0.20727	0.222485
543					223.397	464.312			0.0471648	0.0324024	0.0243965	0.0326674	0.0274118	0.0328086	0.0308496	0.0479675	0.0539921	0.0442697
544					328.62	378.1			0.00292482	0.00631234	0.00958404	0.0134156	0.00864928	0.00817723	0.0175577	0.0165527	0.0149218	0.0163441
545					499.337	110.071			0.231794	0.241913	0.157018	0.245165	0.184586	0.212095	0.119834	0.358153	0.30109	0.259692
546					438.057	164.081			0.0684826	0.0840933	0.09472	0.0611353	0.0958942	0.0808651	0.0797609	0.0476541	0.0648029	0.0640726
547					188.03	554.245			1.35123e-05	1.31712e-05	0.0154713	0.018747	0.0160755	0.0100641	0.0172494	1.21406e-05	0.0175857	0.0116157
548					324.962	383.116			0.0260272	0.0343232	0.0524867	0.048281	0.0409025	0.0404041	0.120119	0.0883426	0.0908073	0.0997564
549					285.025	302.084			0.014536	0.0118952	0.0128882	0.00731943	0.0177571	0.0128792	0.0145493	0.0289787	1.28864e-05	0.0145136
550					284.885	493.116			1.35123e-05	0.0016815	0.00400906	0.0051875	0.00451224	0.00308076	0.00531244	0.0115659	0.0137593	0.0102126
551					32.5035	219.174			0.00320164	1.31712e-05	0.00501431	0.00563978	0.0038255	0.00353888	0.00335636	0.00234352	0.00498244	0.00356077
552					340.737	511.106			0.00174521	0.0131792	0.0242929	0.0252562	0.0183505	0.0165648	0.0313672	0.0364819	0.0370263	0.0349584
553					234.931	314.145			0.11191	0.0797945	0.0905586	0.124156	0.114705	0.104225	0.14484	0.116205	0.125184	0.128743
554					335.906	523.127			0.0179218	0.117998	0.412419	0.166453	0.237522	0.190463	0.616267	0.654974	0.606099	0.62578
555					310.49	332.095			0.00137699	0.00249657	0.00700526	0.00820497	0.00772918	0.0053626	0.0130862	0.0244941	0.0161294	0.0179032
556					335.233	103.062			0.0196258	0.0305205	0.0284378	0.0224492	0.0217751	0.0245617	0.0180807	1.21406e-05	0.0100601	0.00938432
557					595.33	208.169			0.120366	0.113396	0.120262	0.108794	0.124494	0.117463	1.2168e-05	0.136386	0.118057	0.0848184
558					183.177	250.104			0.00949767	0.00560742	0.0247452	0.01983	0.0351352	0.0189631	0.0236488	0.0198069	0.0143043	0.0192533
559					338.461	251.064			0.0110579	0.0079909	0.00715385	0.00166922	0.00796005	0.00716639	0.0173764	0.013442	0.0147016	0.0151733
560					60.6412	330.336			0.126729	0.112083	0.0820026	0.0830918	0.0720544	0.095192	0.0932922	0.106329	0.0946509	0.0980908
561					709.343	359.24			0.00359761	0.00408527	0.00313682	0.00176143	0.00346067	0.00320836	0.0021333	0.00418058	0.00233281	0.00288223
562					58.8864	356.351			0.0200104	0.019051	0.0132223	0.0141194	0.0111846	0.0155175	0.0153588	0.0173018	0.0151643	0.0159416
563					357.787	98.0714			0.152696	0.120229	0.0938985	0.0680227	0.153646	0.117698	0.103645	0.169867	0.174413	0.149308
564					605.274	256.299			0.0640366	0.0640784	0.0652784	0.0571155	0.056444	0.0613906	0.0563496	0.0494682	0.051564	0.0524606
565					284.969	304.044			0.032848	0.0235497	0.0211714	0.0361622	0.0492362	0.0325935	0.0286001	0.0327172	0.0408567	0.034058
566					29.2625	334.24			0.0308229	0.0237258	0.037336	0.0564167	0.0120417	0.0320686	0.0476798	0.0176411	0.0338302	0.0330504
567					191.506	394.306			0.00358019	0.00446498	0.000588107	0.00771446	0.00171768	0.00361308	0.000562182	0.00676941	0.011553	0.00629487
568					63.5842	288.289			0.0913798	0.0932862	0.0525458	0.065204	0.0291618	0.0663155	0.124093	0.0532673	0.103622	0.0936608
569					35.4521	415.21			0.0522507	0.0462224	0.0470846	0.0514145	0.0504672	0.0494879	0.0589001	0.0561802	0.0545786	0.056553
570					65.3911	274.273			0.297977	1.31712e-05	0.127789	0.178489	0.0968553	0.140225	0.185635	0.200617	0.252199	0.212817
571					103.785	99.0554			0.142875	0.184904	0.194878	0.195046	0.207932	0.185127	0.202809	0.168386	0.242937	0.204711
572					480.182	336.047			0.00651898	0.00711122	0.0179475	0.0122714	0.0132207	0.011414	1.2168e-05	0.00015152	7.73135e-05	8.0334e-05
573					405.716	99.0554			0.245243	0.301038	0.301436	1.14782e-05	0.220949	0.213736	0.245673	0.198844	0.179571	0.208029
574					346.695	278.063			0.00196774	0.00311616	0.0113007	0.00894233	0.0078235	0.00663008	0.00183096	0.00141215	0.000738024	0.00132704
575					396.337	359.203			0.0595928	0.0433606	0.0421473	0.0456721	0.057505	0.0496556	0.0504776	0.0393331	0.0592496	0.0496868
576					59.7644	119.06			0.0134128	0.000550726	0.00110733	0.000196931	0.000811169	0.0032158	0.054036	0.0428925	0.0488539	0.0485941
577					226.981	313.273			0.1818	0.16865	0.0599195	0.119435	0.0551877	0.116999	0.14716	0.119379	0.210706	0.159082
578					225.1	414.32			0.00663927	0.0117361	0.00630009	0.00820464	0.000860037	0.00674803	0.00183123	1.21406e-05	1.28864e-05	0.000618753
579					409.947	312.116			0.00428778	0.00176802	0.00229122	1.14782e-05	0.00168922	0.00200954	0.00204941	0.00259965	0.00213944	0.00226283
580					33.6274	376.258			0.0221751	0.0268506	0.0164615	0.0210249	0.0234064	0.0219837	0.023712	0.0196982	0.0228077	0.0220726
581					320.731	89.0712			0.0162631	0.00850366	0.00956554	0.0163459	0.015464	0.0132284	0.0113356	0.012554	0.00778463	0.0105581
582					294.978	156.042			0.10025	0.087201	0.0646985	0.186933	0.0573841	0.0992933	0.0880899	0.14368	0.133528	0.121766
583					298.546	276.18			0.00503568	0.00616121	0.00517723	1.14782e-05	0.00596298	0.00446971	0.00571328	1.21406e-05	0.00678305	0.00416949
584					561.995	189.159			0.202551	0.259158	0.281244	0.232857	0.273054	0.249773	0.239766	0.22081	0.208245	0.222941
585					226.437	562.327			0.0256283	0.0340823	0.0150137	0.0200452	0.0124099	0.0214359	0.0329059	0.0190225	0.0271524	0.0263603
586					59.8212	245.059			1.35123e-05	0.01874	0.0202777	0.0192985	0.0215533	0.0159766	0.0195871	0.0203141	0.0220941	0.0206651
587					60.7188	261.126			0.0270922	0.0203744	0.0260657	1.14782e-05	0.0210541	0.0189196	0.0115766	0.018024	0.024124	0.0179082
588					426.865	357.213			0.0117421	0.0121819	0.0147035	1.14782e-05	0.00737599	0.009203	0.010533	0.00717136	0.00932016	0.00900819
589					192.447	538.282			0.00764242	0.00383825	0.0123269	0.0281943	0.0347962	0.0173596	0.0308635	0.0462751	0.0624966	0.046545
590					394.432	229.154			0.0238268	0.0283491	0.0327769	0.0331011	0.0267919	0.0289692	0.0197474	0.0259052	0.0198898	0.0218475
591					206.232	436.355			0.0285197	0.0369735	0.00865893	0.0319723	0.00497565	0.02222	0.0181165	0.00684601	0.0174649	0.0141425
592					336.735	263.073			0.00290064	0.0044929	0.00564897	0.00530467	0.00848766	0.00536697	0.0101761	0.0149495	0.0140151	0.0130469
593					60.7188	134.081			0.0593553	0.0745601	0.0462974	0.0730238	0.0323501	0.0571173	0.0509365	0.0303288	0.0228269	0.0346974
594					579.452	357.249			0.0258888	0.0341658	0.0302501	1.14782e-05	0.0304534	0.0241539	0.0278126	0.0263332	0.032381	0.0288423
595					37.2777	120.081			0.0395966	0.0413017	0.0523105	0.0492221	0.0460168	0.0456895	0.0262775	0.0263242	0.0272175	0.0266064
596					286.05	266.088			0.0315683	0.0269752	0.0254313	0.0266707	1.28414e-05	0.0221317	0.0295311	1.21406e-05	0.0266979	0.018747
597					277.345	190.097			0.0147958	0.0107195	0.0268994	0.0134823	0.0145502	0.0160894	0.0273295	0.0171971	0.0142541	0.0195936
598					364.439	417.245			0.0558352	0.0508016	0.0558189	0.0529016	0.096621	0.0623957	0.0484265	0.0910752	0.0855727	0.0750248
599					294.149	257.147			0.050943	0.0379423	0.00430063	1.14782e-05	0.00169008	0.0189775	0.00626363	0.0237996	0.0290425	0.0197019
600					486.16	431.236			0.0164056	0.0129938	0.0145434	0.0203092	0.0289594	0.0186423	0.00746642	0.0235094	0.0250065	0.0186608
601					471.748	304.161			0.00323596	0.00537668	1.22641e-05	0.00531419	0.00574352	0.00393652	0.00230988	0.000686902	0.000453153	0.00114998
602					259.33	526.313			0.0558067	0.0626121	0.0305722	0.0656965	0.0202859	0.0469947	0.0518351	0.0437582	1.28864e-05	0.0318687
603					263.186	335.073			0.00663169	0.00726478	0.00223837	0.00637545	0.00459517	0.00542109	0.00442381	0.00629778	1.28864e-05	0.00357816
604					442.787	620.101			0.00383344	0.00320981	0.0117082	0.00310312	0.0118805	0.00674701	0.000438028	0.000307396	0.000188252	0.000311225
605					392.823	160.108			0.0129896	0.0128667	0.00882702	0.0303773	0.00788082	0.0145883	0.166382	0.098785	0.180892	0.148686
606					242.9	101.107			1.35123e-05	0.0407151	0.0116227	0.0115376	0.0208332	0.0169444	0.0103129	0.0120711	0.0266187	0.0163342
607					429.828	110.071			0.055598	0.0602716	0.084824	0.0561724	0.0721659	0.0658064	0.0321342	0.0395537	0.0445976	0.0387618
608					528.439	375.223			0.00149709	0.00213199	1.22641e-05	0.00145638	0.0019481	0.00140917	0.00278832	0.00184717	0.00158295	0.00207281
609					435.009	333.14			0.00047294	0.0015639	0.00184426	0.000479477	0.00171473	0.00121506	0.0025339	0.00158747	1.28864e-05	0.00137808
610					90.1995	313.273			0.0830872	0.0422419	0.0367254	0.0625958	0.0180761	0.0485453	0.0281013	0.0250808	0.0271066	0.0267629
611					388.151	117.066			0.364631	0.296307	0.261263	0.362196	0.337181	0.324315	1.2168e-05	0.295858	0.297649	0.19784
612					200.841	594.377			0.022195	0.0303862	0.0115474	0.0221956	0.0136674	0.0199983	0.0398159	0.033307	0.0283572	0.0338267
613					224.243	339.288			0.0224288	0.0171194	0.0142448	0.0191382	0.0304421	0.0206747	0.0235137	0.0177943	0.0153405	0.0188829
614					322.065	433.247			0.00816797	0.00927201	1.22641e-05	0.00583242	0.00789995	0.00623692	0.00795791	0.0077857	0.0105252	0.00875627
615					495.49	329.193			0.0274424	0.0326494	1.22641e-05	0.0234954	0.027531	0.0222261	0.0284096	0.0302763	0.0348546	0.0311802
616					261.233	487.178			1.35123e-05	1.31712e-05	1.22641e-05	1.14782e-05	1.28414e-05	1.26534e-05	0.000299707	0.0141267	0.0148216	0.00974932
617					32.8766	197.117			0.0126419	0.023668	0.0125569	0.0133337	0.0250321	0.0174465	0.0105201	0.0236159	0.0239004	0.0193455
618					564.531	161.128			0.11567	0.125067	0.136724	0.114896	0.157475	0.129966	1.2168e-05	0.128541	0.147652	0.0920683
619					137.971	464.283			0.0390873	0.0265735	0.0756568	0.0318556	0.109432	0.0565211	0.155556	0.133535	0.143604	0.144232
620					45.1726	352.247			0.000221885	0.000463015	0.000363575	0.00118052	0.000832696	0.000612338	0.000751883	0.0011054	0.00168292	0.00118007
621					35.0466	227.127			0.0376555	0.0513647	0.0166879	0.00223426	0.0196095	0.0255104	0.00143725	0.0235605	0.0362213	0.0204064
622					32.7326	109.101			0.0520823	0.0600468	0.0422339	0.037839	0.0758651	0.0536134	0.04764	0.0572323	0.0676233	0.0574985
623					364.819	211.071			0.0357674	0.0187865	0.0367573	0.0437719	0.0323021	0.033477	0.0375305	0.021921	0.0320285	0.0304933
624					426.296	214.112			1.35123e-05	0.00700444	0.00367794	1.14782e-05	0.00469524	0.00308052	0.00564259	0.00349043	0.0119206	0.00701786
625					263.111	290.17			0.0803925	0.0322107	0.0152772	1.14782e-05	0.0112192	0.0278222	0.0933416	0.0390758	0.0444554	0.0589576
626					35.4521	212.164			0.0253287	0.0153312	0.0195115	0.0277316	0.0252773	0.0226361	0.0304282	0.0277396	0.0230883	0.0270854
627					310.624	350.218			0.00368562	0.00609732	0.00988408	1.14782e-05	0.00680502	0.0052967	0.0032789	0.00229309	0.0042005	0.0032575
628					283.586	159.091			0.0104724	0.00262861	0.0132659	0.0180756	0.00143268	0.00917505	0.015596	0.0174077	0.0127916	0.0152651
629					315.896	253.032			0.0198969	0.0319126	0.0427909	0.0277523	0.0470247	0.0338755	0.0215146	0.0344389	0.0356915	0.0305483
630					432.026	205.081			0.00502151	0.0139853	0.0215548	0.0289649	0.00650829	0.015207	0.00798015	0.0102756	0.0163438	0.0115332
631					365.384	143.081			0.0353595	0.033556	0.0397044	0.0271194	0.0450443	0.0361567	0.0468906	0.0458201	0.0327496	0.0418201
632					62.7572	336.166			0.000992237	0.00136451	0.000248127	0.00184222	0.00539347	0.00196811	0.000658596	0.0127305	0.0106801	0.00802304
633					279.156	290.17			0.0652196	0.00765204	0.0142112	0.0687904	0.0142657	0.0340278	0.0391207	0.0315107	0.0269918	0.0325411
634					393.45	360.202			0.0150243	0.0160679	0.00655597	1.14782e-05	0.0057866	0.00868924	0.00582108	0.00203155	0.00722341	0.00502534
635					284.831	625.365			0.0212371	0.0204898	0.006008	0.0116292	0.00190022	0.0122529	0.00409816	0.00141085	0.0081663	0.00455844
636					201.061	538.349			0.00245566	1.31712e-05	0.00215255	0.00643918	0.00366731	0.00294557	0.00393637	0.00510011	0.00465404	0.00456351
637					284.944	318.058			0.00792039	0.00788695	0.00880158	0.0037222	0.0101549	0.0076972	0.0100423	0.0148618	1.28864e-05	0.00830565
638					46.6209	223.154			0.0592893	0.0561196	0.0792704	0.0632956	0.0762362	0.0668422	0.0465625	0.0736452	0.0308669	0.0503582
639					146.777	649.516			0.00777571	0.0106784	0.0201842	0.0119324	0.0191455	0.0139433	0.0331886	0.00516682	0.00652166	0.014959
640					59.7684	344.261			0.00772076	0.0127347	0.00193881	0.0043891	0.00419428	0.00619554	0.0189221	0.0342533	1.28864e-05	0.0177294
641					186.935	462.267			0.028464	0.0307793	0.0924875	0.115034	0.155881	0.0845291	0.120905	1.21406e-05	0.222172	0.114363
642					217.908	546.352			0.259816	0.294377	0.189259	0.195454	1.28414e-05	0.187784	0.217758	0.205286	0.25192	0.224988
643					200.732	155.118			1.35123e-05	0.0026744	0.000722236	0.000478971	0.00125834	0.00102949	0.00127834	0.000968173	0.00118832	0.00114494
644					346.487	188.128			0.0212477	0.0242042	1.22641e-05	0.0189812	0.0217888	0.0172468	0.0207799	0.0194973	0.0170716	0.0191163
645					208.101	925.512			0.0138984	0.018283	0.0203286	0.0135809	0.0187375	0.0169657	0.0228905	0.0159248	0.00894911	0.0159215
646					285.967	129.102			0.0708178	0.0531027	0.0557267	0.0468773	0.0652329	0.0583515	0.0551737	0.0527846	0.0540177	0.053992
647					234.47	379.147			1.35123e-05	0.0314681	0.0265818	0.0276064	0.0318838	0.0235107	0.033477	0.0299561	0.0356114	0.0330148
648					367.197	448.291			1.35123e-05	0.0280282	0.0236132	1.14782e-05	0.0117624	0.0126858	0.0217027	0.0205962	0.0257728	0.0226906
649					474.749	232.14			0.0135061	0.0292814	0.0446442	0.0322077	0.0201541	0.0279587	0.0228596	0.00834916	0.0109948	0.0140679
650					473.793	219.005			0.00908778	0.00896643	1.22641e-05	0.00544725	0.00520729	0.0057442	0.00709125	0.00512008	0.00235828	0.00485654
651					393.301	241.094			0.0130639	0.0138829	0.00611221	0.00183712	0.000660904	0.0071114	0.0173247	0.00759989	0.020743	0.0152225
652					305.781	133.031			0.0543412	0.0402014	0.0498102	0.0462016	0.075811	0.0532731	0.033712	0.0591726	0.0791642	0.0573496
653					676.24	148.993			0.00506528	0.00561385	0.00612384	1.14782e-05	0.00600047	0.00456299	0.00513781	0.00673172	1.28864e-05	0.00396081
654					553.345	174.123			0.01702	0.0181359	0.0219179	0.0131301	0.0248188	0.0190045	1.2168e-05	0.0194803	0.0182584	0.0125836
655					173.994	716.523			0.45353	0.293283	0.400509	1.14782e-05	0.646567	0.35878	0.471433	0.391851	0.489881	0.451055
656					597.596	134.117			0.005023	0.00665907	0.0167637	0.0143877	0.0113405	0.0108348	0.0154121	0.0143603	0.0102846	0.0133523
657					196.905	566.382			0.00326624	1.31712e-05	0.00187077	0.00555497	1.28414e-05	0.0021436	0.00303317	0.000677238	0.000791931	0.00150078
658					200.841	198.062			0.0659933	0.0542656	0.048748	0.0586538	0.0727878	0.0600897	0.0473577	0.0732697	0.0666642	0.0624305
659					344.119	143.081			0.0676416	0.0747069	0.0957495	0.0353885	0.101506	0.0749985	0.155775	0.119648	0.164007	0.146477
660					138.988	557.287			0.0128233	0.0128393	0.0263692	0.00308946	0.0173595	0.0144962	1.2168e-05	0.0171768	0.0199959	0.012395
661					212.505	462.267			0.294084	0.190477	0.73039	1.4516	1.40002	0.813313	0.492947	0.971624	0.652476	0.705682
662					429.551	350.181			0.0905388	0.0688536	0.0503659	1.14782e-05	0.0271646	0.0473869	0.0284841	0.0129125	0.0335441	0.0249802
663					483.009	243.026			0.0013678	0.00294889	0.00434947	0.00727096	0.00492888	0.0041732	0.00436058	1.21406e-05	0.0119991	0.00545727
664					215.173	466.328			0.0246374	0.0283033	0.0156373	0.0256426	0.00574268	0.0199926	0.0143833	0.0227532	0.027928	0.0216882
665					242.661	146.026			0.034624	0.035046	0.043063	0.0242785	0.0375537	0.034913	0.0488586	0.0391874	0.032003	0.0400164
666					165.191	651.533			0.00861915	0.0130784	0.0293504	0.00651747	0.0249559	0.0165043	0.0216835	0.0298159	0.0164104	0.0226366
667					227.841	275.142			0.00676203	0.00382359	0.00658109	0.00403899	0.00792814	0.00582677	0.0097741	0.00732621	0.00334946	0.00681659
668					201.606	835.666			0.0166699	0.0217364	0.0165491	0.0112997	0.0201712	0.0172852	0.0265912	0.0216078	0.024731	0.02431
669					207.143	196.082			0.0102288	0.0146691	0.0252605	0.00395279	0.0277623	0.0163747	0.021178	0.0142597	0.0172043	0.0175473
670					297.268	130.097			0.0010831	0.00236433	0.00541196	0.000793267	0.00538482	0.00300749	0.0110227	0.00327124	0.0074104	0.00723477
671					109.318	161.092			0.0305257	0.0244168	0.0332867	0.024194	0.0219582	0.0268762	0.0234334	0.0110913	0.0156689	0.0167312
672					275.695	302.196			0.0186526	0.0118741	0.00163835	1.14782e-05	0.00131541	0.00669839	0.00061469	0.00127033	0.00125249	0.00104583
673					173.021	603.533			0.00859728	0.00578838	0.00694865	1.14782e-05	0.0327836	0.0108259	0.0204231	0.0227392	0.00802255	0.0170616
674					31.8939	467.373			0.0979202	0.171787	0.0279394	0.0118849	0.0583012	0.0735665	0.0146772	0.0715498	0.0974986	0.0612419
675					215.345	542.322			0.00658857	0.0080913	0.0122787	1.14782e-05	0.0349985	0.0123937	0.0190027	0.0353182	0.0261981	0.0268397
676					228.98	159.076			0.0300538	0.0555622	0.0836675	0.059402	0.0831355	0.0623642	0.119743	0.15428	0.158266	0.144096
677					41.846	805.548			0.0672411	0.0560509	0.0270801	0.0354621	0.0249583	0.0421585	0.0290235	0.0250161	0.022171	0.0254035
678					198.806	448.341			0.1913	0.123831	0.0925778	0.134665	0.0674982	0.121974	0.0486762	0.08391	0.103153	0.0785797
679					413.224	192.123			0.00242767	0.00908749	0.00257293	1.14782e-05	0.0226132	0.00734255	0.00447493	0.225181	0.107498	0.112384
680					234.611	178.072			0.0559862	0.053197	0.055876	0.0775294	0.0781057	0.0641389	0.0810996	0.0686694	0.0883622	0.0793771
681					268.809	462.267			0.00207717	0.00300828	1.22641e-05	0.00151861	0.00359932	0.00204313	0.000837917	0.000311503	0.000234235	0.000461218
682					320.349	246.145			0.00198147	0.00745357	0.00996253	1.14782e-05	0.00851435	0.00558468	0.00405714	0.00389789	0.00542899	0.00446134
683					344.245	164.074			0.00422762	0.00501221	0.00308425	1.14782e-05	0.00365237	0.00319759	0.00223672	0.00185319	0.00605922	0.00338305
684					217.908	438.296			0.0949009	0.079415	0.033562	0.0637793	0.0266337	0.0596582	0.0369684	0.0774501	0.0806587	0.0650257
685					263.458	639.281			0.0106912	0.010257	0.00538918	0.0115335	0.00748522	0.00907122	0.00908842	0.0109942	1.28864e-05	0.00669851
686					260.244	282.049			0.000198303	0.000480047	0.000208299	0.000428976	0.000554458	0.000374017	0.00109036	1.21406e-05	1.28864e-05	0.000371797
687					299.521	98.9754			0.00343652	0.00597129	0.0067219	0.00683495	0.00795797	0.00618453	0.00942185	0.00402028	0.00512674	0.00618962
688					234.024	575.124			0.0214977	0.0233656	0.0207244	0.0226145	0.0279002	0.0232205	0.0254763	0.0238784	1.28864e-05	0.0164559
689					61.005	279.136			0.0287232	0.0212093	0.0287158	1.14782e-05	0.0243584	0.0206036	0.0124669	0.0191241	0.0247692	0.0187867
690					1.56262	113.107			1.35123e-05	0.0963864	0.268568	0.285342	0.211216	0.172305	0.292795	0.267036	0.130396	0.230075
691					138.099	500.303			1.35123e-05	1.31712e-05	0.00327921	0.000430302	0.0125616	0.00325956	0.0311762	0.016552	0.0249287	0.024219
692					355.065	117.066			0.0578637	0.0506592	0.0588334	0.0264194	0.0606081	0.0508767	0.0940892	0.0882643	0.0958789	0.0927442
693					366.523	453.122			0.0300336	0.0347385	0.0541929	0.0622736	0.0780576	0.0518592	0.053331	0.0725517	0.0645508	0.0634778
694					29.2838	590.48			0.142131	0.137294	0.155699	0.210483	0.0625994	0.141641	0.2282	0.0908669	0.199458	0.172841
695					451.255	310.176			0.021887	0.0221229	0.0295313	0.0237801	0.0402924	0.0275227	0.0171494	0.0435517	0.048383	0.0363614
696					80.3547	388.254			0.00841008	0.00690461	0.00172731	0.00334094	0.00152838	0.00438226	0.00644189	0.0139983	0.0151725	0.0118709
697					411.331	537.194			0.00149701	0.00438602	0.00290774	0.000779677	0.000260457	0.00196618	0.0201046	0.00838096	1.28864e-05	0.00949948
698					43.7513	217.154			0.0170849	0.0161547	0.0343312	0.00508836	0.0255465	0.0196411	0.0186146	0.0041001	0.0021556	0.00829012
699					519.984	325.211			0.00539101	0.00560067	0.00435191	0.00403346	0.00554523	0.00498445	1.2168e-05	1.21406e-05	0.00694896	0.00232442
700					37.2479	361.272			0.516606	0.547464	0.78755	0.353738	0.787477	0.598567	1.13343	0.758195	0.657409	0.849677
701					202.631	422.326			0.0203472	0.0192258	0.00882402	0.00910067	0.000852203	0.01167	0.00219279	0.00265541	0.00182861	0.0022256
702					102.535	286.273			0.0059405	0.00595904	0.00687457	0.00580037	0.00890039	0.00669497	0.00782044	0.0106993	0.0107809	0.00976686
703					315.435	230.044			0.0298383	0.0297464	0.0267673	0.0199916	0.030856	0.0274399	0.0176231	0.0189968	0.02257	0.01973
704					173.712	720.588			0.042609	0.0568071	0.0122687	0.0376486	0.0884729	0.0475612	0.0388303	0.0928187	0.113951	0.0818667
705					546.789	200.128			0.0566016	1.31712e-05	0.0471182	0.0428496	0.0438308	0.0380827	0.042908	0.0445765	0.0449728	0.0441524
706					210.249	125			0.0217826	0.039796	0.0341118	0.0431168	0.0334017	0.0344418	0.0448859	0.0441992	0.0500322	0.0463724
707					204.401	650.402			0.00405711	0.0110088	0.00775762	0.00488022	0.00291763	0.00612428	0.0106874	0.00607582	0.00595384	0.00757237
708					228.656	285.065			0.00650003	0.0143057	0.0296595	0.0227985	0.0249314	0.019639	0.00742051	0.00723158	0.00742822	0.0073601
709					97.314	260.16			0.00953187	0.0110725	0.0127018	0.0103208	0.0100338	0.0107321	0.00654074	0.00615158	0.00744852	0.00671361
710					87.548	432.28			0.0053632	0.00637816	0.00116483	0.00172744	0.000639475	0.00305462	0.00400532	0.0171757	0.020369	0.01385
711					339.027	250.116			0.00386096	0.00463571	0.00461613	0.00298169	1.28414e-05	0.00322147	0.00745613	0.00595843	0.00731964	0.0069114
712					552.303	188.139			0.00996814	0.00742163	1.22641e-05	1.14782e-05	0.00849674	0.00518205	0.00919154	0.0111076	0.00804598	0.00944838
713					210.71	859.532			0.0164539	0.0152513	0.0130212	1.14782e-05	0.0163227	0.0122121	0.0134488	0.0179868	1.28864e-05	0.0104829
714					299.514	307.122			0.0246159	0.0177833	0.026287	0.0220442	0.0271636	0.0235788	0.00995984	0.0117758	0.0131105	0.0116154
715					648.33	772.274			0.00256607	0.00110849	0.00162491	0.00115841	0.00109161	0.0015099	1.2168e-05	0.000683839	0.00108824	0.000594748
716					160.974	820.582			0.202685	0.181198	0.149678	1.14782e-05	0.114824	0.129679	0.127187	0.140544	0.159397	0.142376
717					42.6735	174.078			0.0121537	0.00795638	0.00721225	0.0122928	0.011929	0.0103088	0.00473199	0.00953558	0.0104931	0.00825357
718					377.723	200.068			0.0975002	0.0772848	0.0753745	1.14782e-05	0.0601856	0.0620713	0.067246	0.0648848	0.0702565	0.0674624
719					487.29	225.016			0.000365245	0.00134884	0.0152168	0.0140427	0.00286767	0.00676826	0.0141506	0.0161888	0.00648324	0.0122742
720					158.754	824.613			0.00471455	0.0125772	0.0304323	0.00908956	0.0416425	0.0196912	0.0252192	0.0317562	0.0614916	0.039489
721					252.837	546.283			0.00794193	0.00710646	0.00848524	0.0152911	0.0133133	0.0104276	0.016959	0.0172525	0.0244347	0.0195487
722					251.792	570.282			0.01124	0.00906118	0.0129183	0.0192048	0.0175238	0.0139896	0.0146578	0.0183334	0.0174343	0.0168085
723					344.708	248.148			1.74888	1.13295	0.47657	1.14782e-05	0.441364	0.759955	0.515258	0.488589	0.472159	0.492002
724					179.441	798.563			0.0123018	0.0366144	0.00966269	0.020938	0.0070554	0.0173145	0.0268425	0.0198705	0.0208627	0.0225252
725					251.792	479.276			0.00723173	0.00817358	0.00179772	0.00474663	0.00154832	0.00469959	0.00534622	0.00332995	0.00822538	0.00563385
726					366.523	247.094			0.0150692	0.0218787	1.22641e-05	0.00977602	0.0127322	0.0118937	0.0101907	0.00729025	0.00666166	0.00804752
727					428.708	584.077			0.00263077	0.00433749	1.22641e-05	0.00450496	0.0079784	0.00389278	0.000205459	1.21406e-05	1.28864e-05	7.68287e-05
728					223.629	518.32			0.272709	0.479267	0.223545	0.374951	0.270397	0.324174	0.380899	0.406872	0.479874	0.422548
729					79.8327	147.076			0.257996	0.189226	0.26724	0.217297	0.268288	0.240009	0.188321	0.276387	0.274893	0.246533
730					155.016	342.335			0.0225047	0.0220893	0.0248749	0.0225546	0.0237184	0.0231484	1.2168e-05	0.0189613	0.0271626	0.0153787
731					354.018	283.062			0.00966886	0.0097471	0.0113816	1.14782e-05	0.00693663	0.00754913	0.0115825	0.00748338	0.00996374	0.00967655
732					178.167	826.592			1.35123e-05	1.31712e-05	0.0141839	0.0129462	0.0119826	0.00782788	0.0162531	0.017071	0.0130705	0.0154649
733					62.6412	239.148			0.0179014	0.0168364	0.00563199	0.00839978	0.0106107	0.0118761	0.0203728	0.0105916	0.0131055	0.01469
734					113.077	496.272			0.00534723	0.0159515	0.0473412	0.0468796	0.099602	0.0430243	0.0415606	0.127916	0.00860253	0.0593597
735					79.6339	274.175			1.35123e-05	1.31712e-05	0.00655751	0.00460568	0.00614184	0.00346634	1.2168e-05	1.21406e-05	1.28864e-05	1.23983e-05
736					65.1601	239.033			1.35123e-05	0.0219678	0.0273307	0.0210649	0.020247	0.0181248	0.0258374	0.0221383	0.0206688	0.0228815
737					215.549	550.386			0.00691766	0.0106793	0.00234259	0.00898322	1.28414e-05	0.00578712	0.00906673	0.00759241	0.0205479	0.0124023
738					186.677	498.287			0.0336014	0.0396719	0.107384	0.143954	0.132529	0.091428	0.150937	1.21406e-05	0.199607	0.116852
739					188.861	650.44			0.0116977	0.0142072	0.0123789	0.0260736	0.0101524	0.014902	0.0301518	0.0316911	0.0280197	0.0299542
740					227.963	286.089			0.000955942	0.00192557	0.00647933	0.00175835	0.00769327	0.00376249	0.00316454	0.00542328	0.00285478	0.0038142
741					210.943	544.337			2.26364	2.40993	3.2924	2.34401	5.03426	3.06885	3.55654	5.42483	4.8467	4.60936
742					30.4124	665.514			1.35123e-05	1.31712e-05	0.087093	1.14782e-05	0.0832298	0.0340722	0.083908	0.0760444	0.0823798	0.0807774
743					95.2953	241.06			0.0270694	0.0271695	0.0405931	0.022115	0.0399355	0.0313765	0.0494513	0.0367647	0.0444765	0.0435642
744					457.977	361.079			0.0139426	0.0131667	1.22641e-05	0.00900253	0.0146536	0.0101555	0.0148337	0.014115	0.0107208	0.0132232
745					413.772	226.084			0.0500545	0.0579028	0.034731	0.00844138	0.00981655	0.0321893	0.0932217	0.0411425	1.28864e-05	0.0447924
746					89.72	221.113			0.0501116	0.0496298	0.0546689	1.14782e-05	0.0433275	0.0395499	0.0382456	0.0385402	0.0433876	0.0400578
747					440.451	116.082			0.0215884	0.0206082	1.22641e-05	0.0195907	0.0169024	0.0157404	0.0191918	0.0130081	0.0124292	0.0148764
748					394.676	171.076			0.217254	0.215502	1.22641e-05	1.14782e-05	0.179041	0.122364	0.192894	0.190681	0.189055	0.190876
749					323.159	269.074			0.00691858	0.00304591	0.00106486	0.00035787	0.00328099	0.00293364	0.0134373	0.0158894	0.014122	0.0144829
750					355.956	247.057			0.0433322	0.024649	0.0384675	0.033179	0.0521059	0.0383467	0.0735533	0.0569842	0.0569911	0.0625095
751					34	510.386			0.00719302	0.0107203	0.000584892	1.14782e-05	0.00321772	0.00434548	1.2168e-05	0.0022468	0.00548463	0.0025812
752					31.4892	285.221			0.0478417	0.0514408	0.0565294	0.0790579	0.090275	0.065029	0.0810271	0.110698	0.0805069	0.090744
753					16.2377	613.158			0.000833204	0.000798397	0.000519547	0.000364753	0.000684978	0.000640176	0.000592846	0.000850458	0.000604892	0.000682732
754					52.7283	122.071			0.0195294	0.0203932	0.0314705	1.14782e-05	0.0213165	0.0185442	0.0259616	0.026558	0.0253795	0.0259664
755					473.661	522.203			0.00329678	0.020894	0.0815412	0.0670152	0.0303158	0.0406126	0.0533497	0.0939576	0.087655	0.0783208
756					492.832	522.203			1.35123e-05	0.00289848	0.0153409	0.0122385	0.00503772	0.00710582	0.00971	0.0164131	0.0128548	0.0129927
757					28.0145	329.159			1.35123e-05	0.000660505	0.0034865	0.00143455	0.00124122	0.00136726	0.00128459	0.000952515	0.000857849	0.00103165
758					119.836	87.0556			0.290008	0.346822	0.0802351	0.133902	0.432456	0.256684	0.395157	0.303605	0.171411	0.290058
759					32.7326	628.601			0.0204714	0.0153311	0.0317344	0.0228954	0.0401755	0.0261216	0.0371782	0.0397191	0.0286866	0.0351946
760					193.495	454.273			0.00496161	0.00593337	0.00575756	0.00195281	1.28414e-05	0.00372364	0.00508381	0.0027512	0.00457837	0.00413779
761					263.259	565.313			0.0246742	0.0203687	0.007588	0.0200498	0.0120101	0.0169382	0.014109	0.0196609	1.28864e-05	0.0112609
762					604.092	191.154			0.0404218	1.31712e-05	0.0301808	0.0337373	0.0294566	0.026762	0.0271673	0.033185	0.0290097	0.0297873
763					195.313	552.365			0.00739878	0.0105291	0.00594335	0.00109056	0.00038226	0.00506881	0.000228749	0.000431552	0.000312816	0.000324372
764					24.8638	476.3			0.000386095	0.000563439	0.0010724	0.000399117	0.000889846	0.00066218	0.000681712	0.000703258	0.000891348	0.000758772
765					412.48	360.15			0.00686751	0.016673	0.0267334	0.0399347	0.00958558	0.0199589	0.0287689	0.0521084	0.0521923	0.0443565
766					37.3682	313.273			0.228611	0.253144	0.0883102	0.15726	0.0960623	0.164678	0.224032	0.1193	0.231299	0.191544
767					192.356	463.283			0.0418966	0.0423807	0.0136182	0.0290484	0.0246461	0.030318	0.0046589	0.0683504	0.007886	0.0269651
768					267.286	304.211			0.00185106	0.00237129	0.00089018	0.00981492	0.00191865	0.00336922	0.00396998	0.00581412	0.00645774	0.00541395
769					284.528	175.059			0.00053605	1.31712e-05	0.00140154	0.00292397	1.28414e-05	0.000977516	0.00753034	0.0129194	0.0211101	0.0138533
770					371.596	133.08			0.831726	0.875424	0.909247	0.836107	0.91977	0.874455	0.8077	0.807815	0.759077	0.791531
771					371.841	171.035			0.00771805	0.00865634	0.00893047	0.00959337	0.00988555	0.00895676	0.00857645	1.21406e-05	0.00941616	0.00600158
772					353.87	267.088			0.0191383	0.0203374	0.0278437	1.14782e-05	0.0182936	0.0171249	0.0298528	0.0221436	0.0313803	0.0277922
773					244.534	271.074			0.0146874	0.017066	0.0231735	0.00858641	0.0258493	0.0178725	0.0156329	0.0268588	0.0301653	0.024219
774					35.4725	296.258			0.101667	0.070122	0.100485	0.0634787	0.0805672	0.0832639	0.0882042	0.063055	0.0657858	0.0723483
775					221.542	594.307			0.0359892	0.0531782	0.0203768	0.0515068	0.0191079	0.0360318	0.0516228	0.0434961	0.0542893	0.0498028
776					197.174	200.054			1.35123e-05	0.104407	0.0736434	0.104015	0.108118	0.0780395	0.0883485	0.095897	0.127284	0.103843
777					232.56	540.366			0.0233281	0.0363779	0.0119899	0.021308	0.00390473	0.0193817	0.0387671	0.0153194	0.026088	0.0267248
778					222.454	508.376			0.0435947	0.0591945	0.0478077	0.0451316	0.0624288	0.0516315	0.0319034	1.21406e-05	0.0589237	0.0302798
779					102.104	786.57			0.0201611	0.0154095	0.0171121	1.14782e-05	0.0172833	0.0139955	0.0214245	0.0140838	0.0266098	0.0207061
780					202.829	727.573			0.00979856	0.0172084	0.00970249	0.00993508	0.0104083	0.0114106	0.00901948	0.0126916	0.013057	0.0115894
781					248.806	200.085			0.00491653	0.00314167	0.00658899	1.14782e-05	0.00467384	0.0038665	0.00699571	0.00364681	0.00789279	0.00617843
782					335.458	158.092			0.00446801	0.00217742	1.22641e-05	1.14782e-05	0.00042791	0.00141942	0.0349682	0.0287908	0.0486658	0.0374749
783					54.2552	808.549			0.0899128	0.0748555	0.0554864	0.0737138	0.043088	0.0674113	0.0548893	0.0546831	0.0475644	0.052379
784					216.064	538.386			0.0692015	0.10521	0.0490085	0.0822513	0.0287618	0.0668867	0.0940764	0.0545356	0.11961	0.0894072
785					64.0424	744.552			0.0213905	0.0126294	0.0106611	0.0104251	0.0222602	0.0154733	0.0204063	0.0156323	0.0291457	0.0217281
786					323.349	227.043			0.00990989	0.00997771	0.0100389	0.0113874	0.00879816	0.0100224	0.0062755	0.00576612	0.00786515	0.00663559
787					41.8835	777.514			0.0281042	0.0303815	0.0181054	0.0198518	0.0105876	0.0214061	0.0187059	0.00922876	0.0112964	0.013077
788					285.818	260.069			0.00704436	0.00657215	0.0146424	0.00348787	0.00907124	0.00816361	0.013102	0.00362989	0.0162879	0.0110066
789					26.5708	479.282			0.000389146	0.000305403	0.000237386	0.000797865	3.85329e-05	0.000353667	0.000490154	0.000314711	0.000570171	0.000458346
790					34.1498	341.304			0.0810606	0.155776	0.0540473	0.0676633	0.0693514	0.0855797	0.265673	0.17072	0.2756	0.237331
791					262.995	272.16			1.35123e-05	0.000742263	1.22641e-05	1.14782e-05	1.28414e-05	0.000158472	0.000511076	0.000989991	0.00149125	0.000997439
792					30.3029	758.573			0.0063948	0.0111256	0.00466705	0.0058247	0.00900613	0.00740365	0.00232516	0.00763729	0.00926169	0.00640805
793					30.4129	732.553			0.0132375	0.00803061	0.0354429	1.14782e-05	0.0229343	0.0159314	0.0154821	0.0267757	0.0210593	0.0211057
794					372.602	127.061			0.0207604	0.0243445	0.0224311	0.0168945	0.0147394	0.019834	0.0232864	0.020091	0.0236496	0.0223423
795					224.167	178.134			0.108335	0.101737	0.0323135	1.14782e-05	0.0240145	0.0532823	0.0481595	0.0731945	0.0484032	0.0565857
796					225.132	468.308			0.0550121	0.0470594	0.0259056	0.0677632	0.0415142	0.0474509	0.0497073	0.0668593	0.0749915	0.0638527
797					279.674	227.102			0.170665	0.011294	0.0459582	0.173619	0.0391746	0.0881421	0.108385	0.122842	0.0824169	0.104548
798					585.744	224.128			1.5264	1.24874	1.31303	1.33048	1.31661	1.34705	1.3429	1.21406e-05	1.40014	0.91435
799					334.015	277.089			0.0257341	0.0126619	0.032453	0.0592051	0.0583448	0.0376798	0.0198871	0.0987931	0.0765849	0.0650884
800					368.062	103.05			0.0104303	0.0101224	0.0107306	0.00806518	0.0066021	0.00919011	0.00694555	0.00971236	0.0088485	0.00850214
801					187.021	561.357			0.0277733	1.31712e-05	0.0231678	0.0298473	0.0300437	0.0221691	0.0412653	1.21406e-05	0.0320368	0.0244381
802					39.0632	172.133			0.053979	0.0613111	0.0480187	0.0375389	0.0650753	0.0531846	0.0528033	0.0603822	0.0515921	0.0549259
803					366.291	494.148			0.00111353	0.00470095	0.00860113	0.00864969	0.00535258	0.00568358	0.010261	0.011804	0.0105906	0.0108852
804					371.865	172.031			0.0162696	0.0152515	0.0191148	0.0175675	0.0175799	0.0171567	0.0170837	0.0204767	0.0169206	0.0181603
805					32.8766	345.241			0.0191988	0.0323929	0.0284462	0.0385281	0.0402654	0.0317663	0.0275714	0.0407624	0.0253284	0.0312207
806					342.747	305.084			0.00702046	0.0166577	0.0300549	0.0274301	0.0299716	0.0222269	0.053502	0.0630472	0.0390486	0.0518659
807					422.193	242.079			0.0184015	0.0215505	0.0104421	0.0021532	0.00476089	0.0114617	0.0269652	0.010797	0.0324831	0.0234151
808					471.488	310.201			0.0485	0.0414428	0.0428537	0.0299707	0.0357874	0.0397109	1.2168e-05	0.0390214	0.037162	0.0253985
809					96.3767	476.307			0.00379184	0.00487201	0.000758715	0.00219604	0.000119624	0.00234765	0.00226418	0.0148623	1.28864e-05	0.00571313
810					399.194	241.154			0.0122557	0.013987	0.014766	0.0125535	0.0166185	0.0140361	0.00651188	0.0127598	0.00979228	0.00968798
811					431.646	160.133			1.25551	2.21353	2.07656	1.56973	1.36758	1.69658	1.90907	1.98393	2.07263	1.98854
812					366.323	335.094			0.0140111	0.0194317	1.22641e-05	0.0123566	0.0198009	0.0131225	0.0132036	0.0175608	0.0195451	0.0167698
813					31.0014	371.1			1.35123e-05	0.0524475	0.0197775	0.0119682	0.00934027	0.0187094	0.0157903	0.0255832	0.0374422	0.0262719
814					393.531	316.175			0.0244056	0.0319808	0.0221583	1.14782e-05	0.0119903	0.0181093	0.0146409	0.0145121	0.0224009	0.0171846
815					284.944	306.08			0.0509449	0.0443209	0.0415849	0.0583525	0.071519	0.0533444	0.0539981	0.0580435	0.0911223	0.0677213
816					126.305	340.107			0.00754318	0.0130719	0.0202976	0.010654	0.0325811	0.0168295	0.0118143	0.00887452	0.0282924	0.0163271
817					317.941	212.103			0.00441496	0.00377299	0.00329763	0.00315363	0.00296547	0.00352094	1.2168e-05	0.00344887	0.00443581	0.00263229
818			all-trans-Undecaprenyl phosphate	-1.62382	0.967078	848.288			1.35123e-05	0.000651921	0.000605011	0.000544646	0.000647673	0.000492552	0.000707024	0.000628779	1.28864e-05	0.000449563
819					1.21635	193.002			1.35123e-05	0.00515135	0.00598741	0.00549503	0.0060777	0.004545	0.00650505	0.00549283	0.00690769	0.00630186
820					1.43555	139.122			0.0674215	0.0976886	0.173421	0.188622	0.155355	0.136502	0.26758	0.185227	0.13357	0.195459
821					1.44057	140.985			0.00205929	0.00728875	0.00389046	0.00434338	0.00646341	0.00480906	0.00139393	0.00545903	0.00492444	0.0039258
822					1.44541	207.017			0.0069658	0.0204572	0.0145056	0.0139404	0.0103603	0.0132458	0.00346578	0.0244082	0.019797	0.0158903
823					1.44606	425.214			0.00151464	1.31712e-05	0.00244418	0.00212757	0.003398	0.00189951	0.00242253	0.00196202	0.00229889	0.00222782
824			2-(sulfooxy)butanoic acid	-15.5852	1.44858	185.164			0.0199966	0.0051436	0.0348477	0.0443487	0.025053	0.0258779	0.0431938	0.0318265	0.0119508	0.0289903
825					1.45156	209.013			0.00312035	0.00498696	0.00447377	0.00519793	0.00467204	0.00449021	0.00584911	0.00475345	0.00315464	0.00458573
826			PE-NMe(11D5/13D5)	23.5836	1.65622	923.308			1.35123e-05	0.0014255	0.00145119	1.14782e-05	0.00163247	0.000906829	0.00118944	0.00133653	0.00139435	0.00130677
827					1.67173	772.274			0.00192781	0.00254654	0.00256156	0.00105573	0.000763652	0.00177106	0.00310281	0.00231915	0.00318432	0.00286876
828					1.69244	184.002			0.00320861	0.0044942	0.00685595	0.00451821	0.00750088	0.00531557	0.00953051	0.00762322	0.00362855	0.00692743
829					1.75934	87.0555			0.0821134	0.0811237	0.0606102	0.0943098	0.082209	0.0800732	0.085533	0.0882946	0.109801	0.0945429
830					1.80481	164.067			0.00335013	0.0038706	0.00298242	0.00256932	0.00311682	0.00317786	1.2168e-05	0.00268027	0.00305647	0.0019163
831					1.82532	300.025			0.00103258	0.00105852	0.00123202	0.00126617	0.00110957	0.00113977	1.2168e-05	0.00100783	0.00125274	0.000757578
832			3-(2-Carboxyethenyl)-cis,cis-mucote	17.0929	1.88356	213.167			0.00451559	0.00353653	0.00286701	0.00340534	0.00384263	0.00363342	0.00270922	0.00442825	0.00357001	0.00356916
833					1.90051	157.133			0.0339476	0.0163373	0.11181	0.122113	0.117389	0.0803192	0.15667	0.0887818	0.0314741	0.0923087
834					1.90051	167.154			0.0295409	0.0349118	0.0876033	0.122639	0.0938829	0.0737155	0.0865973	0.117778	0.0643493	0.089575
835					1.92224	172.152			1.35123e-05	0.00652811	0.00356453	0.00135096	0.00359126	0.00300967	0.0064807	0.00329459	0.00405784	0.00461104
836					1.92336	774.271			0.00134676	1.31712e-05	0.0015096	0.0018638	0.00121833	0.00119033	0.00162819	0.00160065	0.00148812	0.00157232
837					1.9259	182.165			0.00228753	0.011785	0.0836998	0.0528984	0.0525852	0.0406512	0.0574848	0.0515426	0.0214607	0.043496
838					1.9259	212.164			1.35123e-05	1.31712e-05	1.22641e-05	1.14782e-05	0.0586715	0.0117444	1.2168e-05	0.033656	0.0272696	0.0203126
839					1.9259	214.983			0.00157125	0.00298022	0.00325343	0.00131126	0.000621701	0.00194757	0.00162348	0.00219348	0.00235539	0.00205745
840					2.02031	225.029			0.016855	0.0244545	0.0251676	0.0216451	0.017413	0.021107	0.0275803	0.016128	0.0136626	0.0191236
841					2.16523	210.196			0.00347431	0.00706675	0.0370456	0.0687525	0.0531412	0.0338961	0.016929	0.0614707	0.0172115	0.0318704
842					2.64229	773.272			0.00288133	0.00186587	0.00361053	0.00278952	0.00304449	0.00283835	0.00301196	0.0020019	0.00313221	0.00271536
843					3.35868	922.308			1.35123e-05	0.00397408	0.0038096	0.00360582	1.28414e-05	0.00228317	0.00372956	0.00360788	0.00368688	0.00367477
844					5.35786	174.127			0.00171161	0.00117629	0.00115405	0.000943389	0.00150554	0.00129818	0.00127994	0.000744208	1.28864e-05	0.00067901
845					6.24884	317.056			0.00186554	0.00314436	0.00276722	0.00125914	0.00328384	0.00246402	0.00242915	0.00107874	0.00152015	0.00167601
846					16.5002	146.98			0.00853715	0.0127416	0.0278323	0.0206411	0.0142852	0.0168075	0.0299114	0.0193155	0.0140173	0.0210814
847					18.3347	129.077			0.00746274	0.00913476	0.00894078	0.00926378	0.00931579	0.00882357	0.00780764	0.00662292	0.00893912	0.0077899
848					18.8536	300.025			0.0012275	0.00129962	0.00165723	0.00163364	0.00144473	0.00145255	0.00101909	0.00135304	0.00148413	0.00128542
849					19.4829	425.214			0.00168087	0.00454595	0.00294307	0.00242197	0.00227863	0.0027741	0.00298839	0.00326683	0.003749	0.00333474
850					19.5968	214.983			0.00209326	0.00253824	0.00327485	0.000475718	0.00305614	0.00228764	0.00384861	0.00378543	0.00351081	0.00371495
851					20.321	140.985			0.0022726	0.002663	1.22641e-05	0.0057351	0.00191811	0.00252022	0.00198523	0.00290491	0.00254191	0.00247735
852					21.5415	133.052			1.35123e-05	0.00048453	0.000403699	0.000492764	0.000349372	0.000348776	0.000366951	0.000370846	0.000230496	0.000322764
853					22.0472	536.349			1.35123e-05	0.000183741	0.000191559	0.000180841	0.000138093	0.000141549	0.000139454	0.00030512	0.000343701	0.000262758
854					22.3666	492.294			0.000251176	0.00022613	0.000170892	0.000109202	0.000234179	0.000198316	0.000143264	0.000303822	0.000278404	0.00024183
855					22.3765	94.0653			0.00101311	0.000771639	1.22641e-05	0.00334784	0.00114079	0.00125713	0.00154838	0.00116204	0.000856515	0.00118898
856					22.3765	491.291			0.000823441	0.00100932	0.000908796	0.000667201	0.000665409	0.000814833	0.000892359	0.00099332	0.00124532	0.00104367
857					22.4617	317.056			0.00455327	0.0038692	0.00409184	0.000608388	0.00379389	0.00338332	0.00155083	0.00269469	0.00153007	0.0019252
858					22.4638	920.311			1.35123e-05	0.00641612	0.00631579	0.00595034	0.00650329	0.00503981	1.2168e-05	0.00634306	0.00662934	0.00432819
859					22.4771	174.127			0.00109897	0.000740171	0.000580067	0.000594269	0.000928552	0.000788405	0.000641973	0.000779995	1.28864e-05	0.000478285
860					22.8149	922.308			0.00517184	0.0045145	0.00410577	0.00427738	0.00515243	0.00464438	0.00465886	1.21406e-05	0.00479906	0.00315669
861			1,3,7-Trimethyluric acid	9.16165	23.5061	211.199			0.000454462	0.00154072	0.0052954	0.00614139	0.00329511	0.00334542	0.00854862	0.00592008	0.00190141	0.0054567
862			Lichenin	-2.49757	23.5208	163.147			0.000382514	0.000564915	0.000389072	0.000513931	0.000383229	0.000446732	0.000483145	0.000396965	0.00041272	0.000430943
863					23.5717	558.437			1.35123e-05	1.31712e-05	0.00124243	0.00117661	0.0011862	0.000726383	0.00112214	0.000902599	0.000726621	0.000917121
864			Glutaminylasparagine	-0.603084	23.6226	261.257			0.000259667	0.000433373	0.000284314	0.000365577	0.00026618	0.000321822	0.000244414	0.000194483	0.000181225	0.000206707
865					23.6226	534.358			1.35123e-05	1.31712e-05	0.00153912	0.00147098	0.00169357	0.000946071	0.00144758	0.00142273	0.00139193	0.00142074
866			Karakin	-2.43052	23.6244	484.344			0.000387535	0.000590548	0.000454658	0.000408449	0.000282859	0.00042481	0.000163167	0.000150458	0.000266543	0.000193389
867					23.6428	233.226			0.000564817	0.00109322	0.000926798	0.000802273	0.000557098	0.000788841	0.00079381	0.000581186	0.000470908	0.000615301
868			Lactitol dihydrate	2.06053	23.6428	381.351			0.00133863	0.00231655	0.00240405	0.000920449	0.00244581	0.0018851	0.00275556	0.00254881	0.00157674	0.0022937
869					23.6428	575.384			0.00105277	1.31712e-05	0.000820713	0.000707639	0.000880191	0.000694897	0.000716923	0.000669311	0.000638136	0.00067479
870					23.7697	225.029			0.00402848	1.31712e-05	1.22641e-05	0.00642034	0.00589236	0.00327332	0.00668044	0.00608142	0.00537505	0.00604564
871			2-Hydroxy-6-oxo-6-phenylhexa-2,4-dienoate	-12.1604	23.8187	219.21			0.000789898	0.00110059	0.000892053	0.000818171	0.000710247	0.000862192	0.000681429	0.000536512	0.000548933	0.000588958
872					23.8261	260.001			0.000845449	0.00147343	0.00187264	0.00169042	0.00159424	0.00149523	0.00175549	0.00141062	0.00135865	0.00150825
873					23.8261	557.433			1.35123e-05	1.31712e-05	0.00362813	0.00339429	0.00318236	0.00204629	0.00292469	0.0030341	0.00259603	0.00285161
874			Sulfazecin	2.66207	23.8952	397.382			0.000668799	0.0012361	0.000506463	1.14782e-05	0.000486659	0.0005819	1.2168e-05	0.000964217	0.000415382	0.000463922
875			PE-NMe(11D5/13D5)	23.4156	23.9592	923.308			0.00169078	0.00329258	0.00187775	0.000941448	0.000793107	0.00171913	0.00144994	0.00185545	0.00263583	0.00198041
876			2-(2,3-dihydroxy-4-methoxyphenyl)-3,5,7-trihydroxy-6-methoxy-4H-chromen-4-one	18.3205	23.9769	363.304			0.000478761	0.000298923	0.000443177	1.14782e-05	0.000432939	0.000333056	0.000237399	0.000299644	0.000455511	0.000330851
877			2-Oxoadipate	1.50593	23.9779	161.132			0.00619596	0.00462813	0.00378153	0.0035001	0.00302509	0.00422616	0.0039978	0.00284434	0.00251635	0.0031195
878			Acadesine	10.7651	23.9779	259.241			0.000720038	0.00131749	0.000934454	0.00109907	0.00072293	0.000958797	0.000714701	0.00058254	0.000585436	0.000627559
879			Fluazifop butyl	1.57582	23.9779	384.369			0.000690999	0.00140129	0.0011206	1.14782e-05	0.000959478	0.00083677	0.00174727	0.00116386	0.000931381	0.00128084
880					23.993	184.002			1.35123e-05	1.31712e-05	0.00140118	0.00159964	0.00164592	0.000934683	0.00176528	0.00140088	0.00127698	0.00148105
881			cis-(Homo)3-aconitate	-2.72546	24.002	217.195			0.000490271	0.00075511	0.00071566	0.000751835	0.000525057	0.000647587	0.000674948	0.00029763	0.000380906	0.000451161
882					24.002	287.273			0.000606397	0.00120555	0.000982747	0.000769075	0.000690603	0.000850874	0.00101364	0.000571765	0.00056031	0.000715239
883			Styraxin	-6.65719	24.002	371.358			0.0038378	0.0080243	0.00603022	0.00549396	0.00407065	0.00549139	0.00571003	0.00370772	0.00386161	0.00442645
884					24.002	628.345			0.000412715	0.000922388	0.00087648	0.00099982	0.000807805	0.000803842	0.000930005	0.000655404	0.00070643	0.000763946
885			N-Acetylbialaphos	-8.27193	24.0021	366.324			0.00118573	0.00106096	0.00181559	1.14782e-05	0.000181231	0.000850998	0.000599091	0.000714754	0.000650892	0.000654912
886					24.0261	156.051			0.0226177	0.0343347	0.0236097	0.021519	0.0424025	0.0288967	0.0243465	0.0409639	0.0271709	0.0308271
887					24.0261	257.226			0.000386954	0.00166928	0.00150367	0.00110467	0.00109608	0.00115213	0.00153329	0.000994879	0.000909943	0.00114604
888			Arbutin	-5.90734	24.0261	273.257			0.000241182	0.000631024	0.000437049	0.000526188	0.000263793	0.000419847	0.000467201	0.000303843	0.000258542	0.000343195
889					24.0261	295.07			1.35123e-05	0.00068036	0.000682002	0.000698437	0.000631885	0.000541239	0.000826144	0.000536054	0.000568138	0.000643445
890			Fleroxacin	24.7999	24.0261	370.355			0.0329954	0.0564376	0.0465896	0.0372122	0.0334666	0.0413403	0.0374569	0.028837	0.0276163	0.0313034
891			6-({5,7-dihydroxy-2-[4-hydroxy-3-(sulfooxy)phenyl]-4-oxo-4H-chromen-3-yl}oxy)-3,4,5-trihydroxyoxane-2-carboxylic acid	19.5459	24.1642	559.438			0.000746778	0.000136892	0.000511177	0.000200911	0.000220398	0.000363231	0.000529334	0.000242229	0.000602801	0.000458121
892			Chlorobenzilate	7.87853	24.2437	326.196			0.000381735	0.000574045	0.000571857	0.000549907	0.000685687	0.000552646	0.000749092	1.21406e-05	0.000618758	0.000459997
893					24.2715	233.022			0.000188715	0.000345663	0.000443965	0.000437659	0.000361966	0.000355594	0.000460353	0.000308538	0.000362816	0.000377236
894					24.4343	197.078			0.00135447	1.31712e-05	0.00137701	0.00127113	0.00126704	0.00105657	0.00111745	0.00125156	0.00130115	0.00122339
895					24.4538	309.172			0.000356081	0.000310786	0.000265889	0.000314665	0.000453513	0.000340187	0.000263537	0.000392082	0.000387346	0.000347655
896			Pyriprole	1.23107	24.4538	495.276			0.000458305	0.000569776	0.000544818	0.000708475	0.000539868	0.000564248	0.000354243	0.000159099	0.000807383	0.000440242
897			2-(2,3-dihydroxy-4-methoxyphenyl)-3,5,7-trihydroxy-6-methoxy-3,4-dihydro-2H-1-benzopyran-4-one	16.4856	24.4686	365.319			0.00459785	0.00485037	0.00599525	1.14782e-05	0.00284176	0.00365934	0.00410995	0.00310385	0.00350564	0.00357315
898					24.6823	995.33			0.00328119	0.00399115	0.00370381	1.14782e-05	0.00402466	0.00300246	0.00420339	0.00384071	0.0045199	0.004188
899					24.7788	521.359			0.000412327	0.000226236	0.000613424	0.00016958	0.000476188	0.000379551	0.000244445	0.000400232	0.000551228	0.000398635
900			Alginic acid	-0.447003	24.8153	419.235			0.000195908	0.000354355	0.000701349	0.000193355	0.000596862	0.000408366	0.000400483	0.000425442	0.000573538	0.000466487
901			Tartrazine	-19.6168	24.8155	535.36			1.35123e-05	0.00028923	0.000346528	0.000304844	0.000447593	0.000280341	0.00045415	0.000343925	0.00035182	0.000383298
902					24.9123	492.323			0.000442938	0.00052706	0.0010982	0.000429683	0.000953322	0.00069024	0.00092474	0.000787162	0.000989799	0.000900567
903					25.0582	994.327			0.00403082	0.00423948	0.00456808	0.00385727	0.00497641	0.00433441	1.2168e-05	0.00381922	1.28864e-05	0.00128142
904					25.1534	475.296			0.00156019	0.00170339	0.00288075	0.0011354	0.00302999	0.00206194	0.00248864	0.00241084	0.00306099	0.00265349
905					25.2522	481.298			0.000305235	0.000492224	0.000431588	1.14782e-05	0.000259238	0.000299952	0.000663396	0.000353086	0.000600897	0.000539126
906					25.3172	600.466			0.000357832	0.000302389	0.000292999	1.14782e-05	0.000269465	0.000246833	0.000370822	0.000269042	0.000351095	0.00033032
907			Aromatized C-1027 chromophore	12.7658	25.3817	847.293			0.00167496	0.003512	0.00566197	0.00336863	0.00220057	0.00328363	0.00248575	0.00558448	0.00659652	0.00488891
908			3-Carboxy-cis,cis-mucote	-1.43428	25.5581	187.126			0.00185503	0.00474334	0.00475798	0.00471338	0.00755602	0.00472515	0.00709724	0.0021347	0.00484109	0.00469101
909					25.7022	127.061			0.00291064	0.00318338	0.003031	0.00322976	1.28414e-05	0.00247352	0.00303948	0.00277005	0.00300051	0.00293668
910			TG(18:4(6Z,9Z,12Z,15Z)/16:1(9Z)/18:4(6Z,9Z,12Z,15Z))	1.65714	25.7376	846.292			0.00246085	0.00369949	1.22641e-05	0.00255944	0.00323298	0.002393	0.00507244	0.00380412	0.00549423	0.00479027
911			3-(2-Carboxyethenyl)-cis,cis-mucote	15.5654	25.8814	213.167			0.00605337	1.31712e-05	0.00621019	1.14782e-05	0.00408996	0.00327564	0.0060403	0.00822963	0.00616056	0.00681016
912					26.0144	172.152			1.35123e-05	0.00240781	0.0027428	0.00390212	0.00296853	0.00240695	0.00272844	1.21406e-05	0.00135826	0.00136628
913					26.1515	619.478			0.000365564	0.000539537	0.000533162	1.14782e-05	0.000298186	0.000349585	0.000543929	0.000370552	0.00043713	0.000450537
914					26.158	618.475			0.00133238	0.00131106	0.00148378	1.14782e-05	0.000893149	0.00100637	0.00148312	0.000945209	0.00132054	0.00124962
915					26.2851	773.273			0.00154474	0.0012929	0.00113542	0.00104705	0.00133983	0.00127199	0.000798696	0.00149308	1.28864e-05	0.000768221
916					26.2893	304.132			0.00116901	0.000237581	0.000378363	0.000435466	0.000464386	0.000536962	0.000603425	0.000849368	0.000251827	0.000568206
917					26.6011	281.056			1.35123e-05	7.79634e-05	0.000147413	0.000204739	0.000338832	0.000156492	0.000299028	0.000563451	0.000179653	0.000347377
918					26.7258	335.188			0.000596949	0.000518795	0.000690529	0.000563125	0.00064492	0.000602864	0.000747112	0.000574185	0.000529607	0.000616968
919					26.7258	803.531			0.0016283	0.00145649	0.00134614	1.14782e-05	0.00117955	0.00112439	0.00128271	0.000657666	0.000613121	0.000851166
920					26.7258	804.534			0.000326969	0.000566087	0.000471045	0.000657927	0.00042975	0.000490356	7.81055e-05	0.000159863	0.000175037	0.000137668
921					26.7757	180.044			0.00266685	0.00308004	0.00476227	0.00456479	0.00410688	0.00383617	0.00495288	0.00441389	0.00390651	0.00442442
922					26.7757	497.292			0.000483899	0.000445288	0.000188427	0.000719088	5.95504e-05	0.00037925	0.000494696	0.000216327	0.000567475	0.000426166
923					26.7814	179.117			0.000979881	0.000216909	0.000501225	0.000342713	0.000594678	0.000527081	0.000636852	0.000694151	0.000364912	0.000565305
924					26.8712	772.273			0.00132192	0.00125353	1.22641e-05	0.00285288	0.00104166	0.00129645	0.00133872	0.00101957	0.00165024	0.00133618
925					26.898	834.582			0.00160889	0.000291426	0.00111428	0.000931775	0.000659089	0.000921092	0.000521125	0.000476139	0.000559268	0.000518844
926					27.0801	996.325			1.35123e-05	0.00153074	0.00199514	0.00198913	0.0017098	0.00144766	0.00480827	0.00143197	0.00129433	0.00251152
927					27.0863	833.577			0.00335578	0.000781257	0.00245777	0.0024602	0.00163727	0.00213845	0.00143812	0.00128254	0.00101209	0.00124425
928			3,4,5-trihydroxy-6-{3,4,8,9,10-pentahydroxy-6-oxo-2-[5,6,12,13,14-pentahydroxy-4-(hydroxymethyl)-9-oxo-3,8-dioxatricyclo[8.4.0.0,]tetradeca-1(14),10,12-trien-11-yl]-6H-benzo[c]chromene-1-carbonyloxy}oxane-2-carboxylic acid	11.4694	27.1575	809.58			0.00210257	0.000572048	0.00190097	0.0016434	0.00129295	0.00150239	0.00156518	0.00128056	0.00127576	0.00137383
929			Acetyl-CoA	5.46571	27.2566	810.583			0.000914895	0.000913917	0.000719866	0.000635029	0.000531925	0.000743127	0.00060143	0.000473501	0.000465863	0.000513598
930					27.2566	835.589			0.000519185	2.66869e-05	0.000276372	0.000369605	8.05093e-05	0.000254472	5.77687e-05	8.79247e-05	5.74496e-05	6.77143e-05
931					27.3442	149.132			0.00766496	0.00374064	0.00433862	0.00147239	0.0064301	0.00472934	0.00155118	0.00285309	0.00105687	0.00182038
932			2,3,4,7,8,9,15,21,22,23,28-undecahydroxy-14-(hydroxymethyl)-12,27,31,34-tetraoxo-13,25,32,35-tetraoxaoctacyclo[14.13.3.3]pentatriaconta-1,3,5(30),6,8,10,19,21,23,28-decaene-20-carboxylic acid	15.3691	27.3886	771.536			0.000562721	0.000630513	0.000522701	0.000390273	0.000699105	0.000561063	0.000312616	0.000202744	0.000398299	0.000304553
933					27.4528	764.52			0.000889433	0.00123795	0.00107025	0.000443208	0.000692172	0.000866601	0.000605695	0.000507757	0.000672962	0.000595471
934					27.6282	753.517			0.00316975	0.00202761	0.00197764	1.14782e-05	0.0017776	0.00179281	0.00173143	0.00136436	0.001702	0.00159927
935					27.7381	778.522			0.00416903	0.0057324	0.00508129	0.00767672	0.00351096	0.00523408	0.00675123	0.00214758	0.00229411	0.00373098
936			2,3,4,7,8,9,15,22,23,28-decahydroxy-14-(hydroxymethyl)-12,27,31,34-tetraoxo-13,25,32,35-tetraoxaoctacyclo[14.13.3.3]pentatriaconta-1,3,5(30),6,8,10,19(24),20,22-nonaene-20-carboxylic acid	8.37487	27.8324	757.548			0.000451551	8.32214e-05	0.00056542	0.000256001	0.000385649	0.000348368	0.000175721	1.21406e-05	0.000205824	0.000131229
937			Flaviolin	-0.712248	27.8547	207.159			0.00161333	0.00205575	0.00153909	0.00174627	0.00190048	0.00177098	0.00191478	0.00198788	1.28864e-05	0.00130518
938			Fluo-3	-15.3296	27.9745	770.53			0.00153266	0.00196258	0.00184896	0.00166024	0.00289609	0.0019801	0.00101972	0.000943422	0.00107306	0.00101207
939					27.9796	671.504			0.000272286	0.000192518	0.000415209	0.00036236	0.000772663	0.000403007	0.000936254	0.000569769	0.000719797	0.00074194
940					28.0793	806.551			0.00927738	0.00653538	0.00746118	1.14782e-05	0.00845714	0.00634851	0.005715	0.0047083	0.00536915	0.00526415
941					28.1097	805.547			0.0266235	0.0181341	0.015343	0.0244993	0.025737	0.0220674	0.0241099	0.0210307	0.0181217	0.0210874
942					28.1404	777.517			0.0195965	0.0148616	1.22641e-05	0.0274802	0.0150221	0.0153945	0.0144292	0.00934616	0.0117458	0.0118404
943			Lulicozole	8.98387	28.1451	355.288			0.00402983	1.31712e-05	0.00697075	0.00610761	0.00422972	0.00427022	0.00520378	0.0040541	0.00420539	0.00448776
944			Cyclochlorotine	10.0687	28.2187	573.451			0.0172591	0.0180218	0.00128774	0.0101048	0.00590973	0.0105166	0.0185845	0.0128742	0.000406457	0.0106217
945			Cobalt-precorrin 4	-15.3932	28.2966	950.811			0.00155967	0.00140224	1.22641e-05	0.00122733	0.00136599	0.0011135	1.2168e-05	0.000974479	0.000622006	0.000536218
946					28.3238	926.812			0.00166794	0.00252976	0.00275498	0.00139018	0.00124698	0.00191797	0.00346423	0.00101108	0.00141786	0.00196439
947					28.5173	969.772			0.000838217	0.000807884	0.0013815	0.00114565	0.00181868	0.00119838	0.00170908	0.000540299	0.00111149	0.00112029
948					28.555	971.786			0.000488914	0.000992734	0.00132093	0.000861784	0.00112542	0.000957957	0.00124711	0.00083702	0.000703806	0.000929312
949					28.631	648.507			0.00154826	0.00154911	0.00535241	0.0033404	0.00105071	0.00256818	0.0043762	0.00287123	0.00517651	0.00414131
950					28.631	902.812			0.00193598	0.00339481	1.22641e-05	0.00150161	0.000890726	0.00154708	0.00188073	0.000860276	0.000746772	0.00116259
951					28.631	924.798			0.00376884	0.00753717	0.00738786	0.00367027	0.00609167	0.00569116	0.00759302	0.00355083	0.00439074	0.00517819
952					28.6846	972.798			0.00115233	0.00108681	0.00227567	0.00080096	0.00260731	0.00158462	0.00269939	0.000920143	0.0011431	0.00158754
953					28.6892	949.803			0.00306894	0.00316841	0.00284938	0.00127362	0.0034719	0.00276645	0.00350419	0.00179412	0.0026495	0.00264927
954			Disialyllactose	-11.57	28.6949	925.802			0.00163073	0.00316025	0.0028705	0.00163859	0.0030948	0.00247897	0.00439902	0.00173542	0.00190786	0.00268077
955			Octanoyl-CoA	16.4216	28.7486	894.752			0.00332929	0.00556712	0.00302121	0.00418566	0.00674989	0.00457064	0.00661679	0.00554303	0.00654138	0.00623373
956			Decanoyl-CoA	-9.77043	28.7486	922.782			0.00416325	0.0148714	0.0106866	0.00577167	0.0199967	0.0110979	0.0147002	0.00999015	0.00888206	0.0111908
957			6-[(2-{4-[(3-{[3,4-dihydroxy-4-({[(2E)-3-(4-hydroxyphenyl)prop-2-enoyl]oxy}methyl)oxolan-2-yl]oxy}-4,5-dihydroxy-6-(hydroxymethyl)oxan-2-yl)oxy]phenyl}-4-oxo-3,4-dihydro-2H-1-benzopyran-7-yl)oxy]-3,4,5-trihydroxyoxane-2-carboxylic acid	-19.2883	28.7497	873.772			0.00503215	0.0128099	0.0127333	0.00439137	0.0142567	0.00984469	0.0187435	0.00910362	0.0104156	0.0127542
958			6-({3-[2-(3,4-dihydroxyphenyl)-5-hydroxy-4-oxo-7-{[3,4,5-trihydroxy-6-(hydroxymethyl)oxan-2-yl]oxy}-3,4-dihydro-2H-1-benzopyran-8-yl]-5-hydroxy-2-(4-hydroxyphenyl)-4-oxo-3,4-dihydro-2H-1-benzopyran-7-yl}oxy)-3,4,5-trihydroxyoxane-2-carboxylic acid	6.43035	28.7497	897.773			0.00528912	0.00789558	0.00999801	0.00565657	0.0120032	0.0081685	0.013765	0.00898405	0.00757611	0.0101084
959			trans-Dec-2-enoyl-CoA	-8.49962	28.7497	920.767			1.35123e-05	0.0124546	0.0121807	0.00794858	0.0195978	0.0104391	0.0160312	0.0134888	0.0133872	0.0143024
960					28.7532	366.266			0.00340642	0.00412605	0.0047832	0.00848997	0.000878132	0.00433676	0.0100067	0.00164034	0.00391693	0.00518799
961					28.7532	946.779			0.00551655	0.00877438	0.0106213	0.00519937	0.0132406	0.00867045	0.0116878	0.00650186	0.00605952	0.00808307
962					28.7543	870.752			0.00445313	0.0067165	0.00432685	0.00422689	0.0109939	0.00614346	0.0128809	0.00835664	0.00682734	0.00935496
963					28.7543	896.768			0.00755062	0.013703	0.0157118	0.00963103	0.0213838	0.013596	1.2168e-05	0.0147137	0.0132305	0.00931878
964			Chlorhexidine glucote	19.7386	28.7543	898.782			0.00957137	0.0185791	0.0198021	0.0096871	0.0225208	0.0160321	1.2168e-05	0.0156689	0.0151808	0.0102873
965					28.7543	944.766			0.0039512	0.00526465	0.00723039	0.00444431	0.0120331	0.00658474	0.00952309	0.00590295	0.00638455	0.0072702
966					28.7589	604.495			0.0238019	0.0131052	0.0309877	0.04033	0.0131233	0.0242696	0.0179739	0.0113551	0.0340969	0.021142
967					28.7589	614.482			0.00654984	0.00620565	0.00339037	0.00317438	0.00686223	0.00523649	0.00923032	0.00794438	0.0102206	0.00913177
968					28.7589	871.759			0.00242285	0.00439662	0.00287477	0.0023041	0.00496403	0.00339247	0.0067835	0.00393861	0.00463812	0.00512008
969			Geranoyl-CoA	-9.23063	28.7589	918.751			0.00476448	0.00660078	0.00329989	0.00374019	0.00561604	0.00480428	0.00447698	0.0038664	0.00548981	0.00461106
970					28.7589	942.749			1.35123e-05	0.00138747	0.00143486	0.00167235	0.00241283	0.00138421	0.0016291	0.00166709	0.00132736	0.00154118
971					28.7589	947.785			0.00290442	0.0044016	0.00438959	0.00318324	1.28414e-05	0.00297834	0.00457871	0.00320375	0.00383847	0.00387364
972					28.7589	948.796			0.00474275	0.00571415	0.00750514	0.00316607	0.00896936	0.00601949	0.00787021	0.0029996	0.00467387	0.00518122
973					28.7589	994.781			0.000163995	0.000195051	0.00110164	0.000754608	0.00115013	0.000673084	0.000344528	0.00015822	0.000255747	0.000252831
974					28.8089	781.547			0.0185172	1.31712e-05	1.22641e-05	0.0256413	0.0178159	0.0124	0.0199809	0.0166939	0.0201555	0.0189434
975			[Gallocatechin(4alpha->8)]2catechin	8.73949	28.8115	899.786			0.00360342	0.00957695	0.0126092	0.00381007	0.0120113	0.00832219	0.0177793	0.00694389	0.00850172	0.011075
976			Manniflavanone	-19.9789	28.8126	591.483			0.0936348	0.0217297	0.0377405	0.0574387	0.00603434	0.0433156	0.0648111	0.0284915	0.0336022	0.0423016
977					28.8126	900.798			0.00566804	0.00971919	0.0129671	0.00813389	0.0118661	0.00967087	0.0166212	0.00634331	0.00565959	0.00954138
978					28.8126	921.771			0.00578433	0.0075729	0.0100262	0.0050032	0.0135976	0.00839685	0.0108781	0.00895207	0.0069304	0.00892019
979			3,4,5-trihydroxy-6-(2-hydroxy-4-{3,5,7-trihydroxy-4-[3,5,7-trihydroxy-2-(3-hydroxyphenyl)-3,4-dihydro-2H-1-benzopyran-8-yl]-6-[3,4,5-trihydroxy-6-(hydroxymethyl)oxan-2-yl]-3,4-dihydro-2H-1-benzopyran-2-yl}phenoxy)oxane-2-carboxylic acid	4.90814	28.8172	901.804			0.00286412	0.00584684	0.00651607	0.00151187	0.00518721	0.00438522	0.00820898	0.00269653	0.00344816	0.00478456
980			Apigenin 4'-[p-coumaroyl-(->2)-glucuronyl-(1->2)-glucuronide] 7-glucuronide	11.7424	28.8172	945.77			0.00187014	0.00400139	0.00502965	0.00238986	0.00750909	0.00416003	0.00530588	0.00382537	0.00367711	0.00426945
981					28.8172	970.781			0.00106999	0.00183963	0.0019805	0.00117642	0.00318681	0.00185067	0.00205159	0.00136656	0.00117491	0.00153102
982					28.8755	875.786			0.00272569	0.00942103	0.00811307	0.00398207	0.00647314	0.006143	0.00656179	0.00308092	0.00364012	0.00442761
983					28.8755	923.786			0.00379784	0.00827411	0.00698041	0.00326005	0.00869998	0.00620248	0.00852506	0.004295	0.00449933	0.00577313
984			6-{[6-(3,4-dihydroxy-6-methyl-5-oxooxan-2-yl)-5-hydroxy-2-(4-hydroxy-3-methoxyphenyl)-4-oxo-4H-chromen-7-yl]oxy}-3,4,5-trihydroxyoxane-2-carboxylic acid	1.81078	29.0523	621.524			0.0127835	0.00354235	0.00738057	0.0109041	0.000791591	0.00708043	0.00850938	0.000703433	0.00560398	0.00493893
985					29.077	760.221			0.00128641	0.00140106	0.000877111	0.00149792	1.28414e-05	0.00101507	1.2168e-05	1.21406e-05	0.00177177	0.000598691
986					29.077	832.24			0.00114113	0.00176034	0.000874039	0.000804819	1.28414e-05	0.000918634	7.98772e-05	0.00255421	0.00182857	0.00148755
987					29.0813	874.784			0.00680827	0.0182194	0.0161964	0.00708987	0.0144662	0.012556	0.0186707	0.00812684	0.0102809	0.0123595
988					29.0813	895.757			0.000989194	0.0027942	0.00194137	0.00222111	0.00442867	0.00247491	1.2168e-05	0.0034682	0.00335233	0.00227757
989					29.1678	961.751			0.00222734	0.00457385	0.00159364	1.14782e-05	0.00405569	0.0024924	1.2168e-05	0.00236697	0.00376053	0.00204656
990					29.2591	576.466			0.35043	0.23684	0.371772	0.477039	0.107832	0.308782	0.44485	0.177905	0.350526	0.324427
991			DG(22:4(7Z,10Z,13Z,16Z)/24:0/0:0)	-9.483	29.2591	758.22			0.0033751	0.0040182	0.00318135	0.00289293	1.28414e-05	0.00269608	1.2168e-05	0.00363768	0.00357269	0.00240751
992			3,4,5-trihydroxy-6-({15-hydroxy-11,17,18-trimethoxy-13-oxo-6,8,20-trioxapentacyclo[10.8.0.0icosa-1(12),2(9),4,10,14,16,18-heptaen-16-yl}oxy)oxane-2-carboxylic acid	-5.13447	29.2625	577.467			0.0900823	0.0853794	0.139332	0.168846	0.0364183	0.104012	0.137455	0.0531324	0.12705	0.105879
993					29.2625	611.185			0.0062028	0.00595677	0.003876	0.0046931	0.000523843	0.0042505	0.000211084	0.00664518	0.00533905	0.0040651
994					29.2872	610.185			0.014677	0.0101449	0.0106072	0.0108467	1.28414e-05	0.00925774	0.00360447	0.0124413	0.010628	0.00889127
995			PC(o-22:1(13Z)/20:4(8Z,11Z,14Z,17Z))	3.84282	29.2872	851.252			1.35123e-05	0.00446516	0.00236432	0.00204725	0.00119279	0.00201661	0.000831531	0.00388373	0.00544324	0.00338617
996					29.2872	852.248			1.35123e-05	0.00320047	0.00113848	0.0014879	0.00095097	0.00135827	1.2168e-05	0.00278745	0.00370178	0.00216713
997					29.3571	578.473			0.0184248	0.0148246	0.0219261	0.0347579	0.00526036	0.0190387	0.0330264	0.0101603	0.0190206	0.0207358
998					29.3571	872.768			0.00897447	0.0229313	0.0185025	0.0109802	0.0287366	0.018025	0.0300256	0.0182948	0.0208597	0.02306
999					29.3818	352.251			0.0340121	0.025901	0.0499945	0.0648594	0.0134523	0.0376439	0.0644363	0.0200591	0.0369925	0.040496
1000					29.3818	812.659			0.00512809	0.00865719	0.00122958	0.00170828	0.00335094	0.00401482	0.000348451	0.00218261	0.00546375	0.00266494
1001					29.4065	536.166			0.013026	0.00762148	0.00492175	0.00622168	0.0054241	0.00744301	0.0120575	0.0103961	0.00880624	0.01042
1002			Neobetanin	-1.13899	29.4065	549.464			1.35123e-05	0.00258453	0.00162783	0.00282745	0.004132	0.00223706	0.00242644	0.00237293	0.00315535	0.00265157
1003			Nitrosylhaem	5.10297	29.4065	647.504			0.01752	1.31712e-05	0.0149251	0.01679	0.0189433	0.0136383	1.2168e-05	0.0108455	0.021673	0.0108435
1004					29.4065	759.221			0.00275896	0.00321278	0.00133012	0.0020155	8.04806e-05	0.00187957	1.2168e-05	0.00318872	0.00316301	0.0021213
1005					29.4065	820.629			0.00161753	0.00346255	1.22641e-05	1.14782e-05	0.00165044	0.00135085	0.000608839	0.00194683	0.00296726	0.00184098
1006					29.4065	926.268			0.00573018	0.00220847	0.00117537	0.000984767	1.28414e-05	0.00202233	1.2168e-05	0.00304645	0.00309171	0.00205011
1007					29.5403	562.449			0.0248382	0.0202677	0.0297902	0.0408157	0.00933378	0.0250091	0.0592233	0.0147328	0.0419098	0.038622
1008					29.5403	563.451			0.00773128	0.00502746	0.00908037	0.0132537	0.00270867	0.0075603	0.0202461	0.00389038	0.0128376	0.0123247
1009					29.5449	850.252			1.35123e-05	0.0054135	0.00264061	0.00155828	0.00198229	0.00232164	0.0014826	0.00483286	0.0065169	0.00427745
1010			Pseudoecgonyl-CoA	-11.6491	29.5449	935.735			0.00438319	1.31712e-05	0.000357834	1.14782e-05	0.00170591	0.00129432	1.2168e-05	0.00312207	0.00492633	0.00268686
1011					29.5667	663.454			0.0140093	0.00944974	0.0245465	0.014711	0.023076	0.0171585	0.0146741	0.00934883	0.00825586	0.0107596
1012					29.6787	711.575			0.0102226	0.00841856	0.0101615	0.0117448	0.00862825	0.00983514	0.0139141	0.0121963	0.00883238	0.0116476
1013					29.6832	649.52			0.00552304	0.00392258	0.0153535	0.0220752	0.0092608	0.011227	0.022219	0.0109706	0.0107068	0.0146321
1014			Clofazimine glucuronide	-16.2153	29.6832	666.516			0.0207824	0.0209718	0.0213765	1.14782e-05	0.0220929	0.017047	1.2168e-05	0.0200583	0.0237379	0.0146028
1015					29.6832	713.591			0.00549936	0.00487142	0.0025005	0.00193467	0.000965311	0.00315425	0.00309636	0.00764498	0.00452419	0.00508851
1016					29.7148	934.733			0.00908929	0.018307	0.000997466	1.14782e-05	0.00397601	0.00647624	1.2168e-05	0.00562494	0.0103948	0.00534398
1017					29.8531	777.233			1.35123e-05	0.00676231	0.00264194	0.00177307	0.00118065	0.00247429	0.000539893	0.0053413	0.00785933	0.00458017
1018					29.8531	778.23			1.35123e-05	0.00467256	0.00195799	0.00118533	0.000792179	0.00172431	1.2168e-05	0.00399953	0.00459294	0.00286821
1019					29.8531	963.769			0.0069588	0.00626486	0.000957542	0.000142923	0.00223046	0.00331092	1.2168e-05	0.00445566	0.00337922	0.00261568
1020					29.8531	988.776			0.00381096	0.00500655	0.00119162	1.14782e-05	0.00369439	0.002743	1.2168e-05	0.00095796	0.00209238	0.00102084
1021					29.934	822.644			0.0086755	0.006613	0.00264595	0.000893485	0.0041106	0.00458771	1.2168e-05	0.00509065	0.00516151	0.00342144
1022					29.934	960.749			0.00615625	0.00905498	0.00110954	0.00125929	0.00643735	0.00480348	1.2168e-05	0.00614588	0.00573439	0.00396415
1023					29.9609	810.644			0.00723099	0.00522418	0.00202869	0.00237526	0.00410349	0.00419252	0.000278215	0.00224659	0.00604471	0.0028565
1024					29.9885	558.456			0.00870468	0.00696648	0.0134213	0.0220273	0.0039966	0.0110233	0.0229569	0.00849503	0.0171853	0.0162124
1025					29.9931	710.571			0.026833	0.0198605	0.0213839	0.0244898	0.0178504	0.0220835	0.0287919	0.0241876	0.0172464	0.0234086
1026					29.9931	712.586			0.0160321	0.0104221	0.0115274	0.0154639	0.011504	0.0129899	0.0183767	0.0180084	0.0100459	0.015477
1027			TG(14:1(9Z)/18:0/14:1(9Z))	-16.0944	29.9931	776.23			1.35123e-05	0.00854171	0.00410555	0.00253322	0.00188474	0.00341575	0.002168	0.00804169	0.0103967	0.00686878
1028					30.0231	909.716			0.00282128	1.31712e-05	0.000972479	8.75238e-05	0.00203148	0.00118519	1.2168e-05	0.000346789	0.00185563	0.000738197
1029			Theaflavonin	13.63	30.0231	937.752			0.00977387	1.31712e-05	0.00139646	1.14782e-05	0.00555838	0.00335067	0.000684644	0.00334279	0.00301801	0.00234848
1030			Maclurin 3-C-(2'-galloyl-6'-p-hydroxybenzoyl-glucoside)	7.65289	30.0494	697.578			1.35123e-05	0.0024496	0.00142206	0.000683773	0.00289155	0.0014921	0.00044567	0.00330215	0.00137396	0.00170726
1031					30.0494	735.574			0.0033608	0.00409208	0.00366883	0.00194078	0.0043715	0.0034868	0.00284536	1.21406e-05	0.00403779	0.00229843
1032			Pentanoyl-CoA	-4.00545	30.0494	852.654			0.00529046	0.00562001	0.000464686	0.000523416	0.00277197	0.00293411	1.2168e-05	0.00445196	0.00263892	0.00236768
1033					30.0494	854.671			0.00804905	0.0111055	0.00154722	0.000440701	0.00465562	0.00515962	1.2168e-05	0.00448769	0.00696537	0.00382174
1034					30.0494	856.686			0.00653623	0.00571373	0.000453739	1.14782e-05	0.00237188	0.00301741	1.2168e-05	0.00150419	0.00490767	0.00214134
1035					30.0494	936.748			0.0143344	0.0289866	0.00257236	0.000436323	0.00364722	0.00999538	0.000412422	0.00725321	0.0123371	0.00666757
1036			{2-[5,7-dihydroxy-2-(4-hydroxy-3-methoxyphenyl)-4-oxo-4H-chromen-6-yl]-3-hydroxy-6-methyl-5-oxooxan-4-yl}oxidanesulfonic acid	3.39973	30.0757	525.459			0.00576948	0.00995858	0.00892206	0.014556	0.0161401	0.0110693	0.0173213	0.0126138	0.0148707	0.0149352
1037					30.0757	620.533			1.35123e-05	0.0195417	0.0145323	0.0137926	0.0153363	0.0126433	0.00952807	0.013538	1.28864e-05	0.00769297
1038					30.0757	703.214			1.35123e-05	0.00889731	0.00405142	0.00101234	0.00155331	0.00310558	0.00194633	0.00466651	0.00951919	0.00537734
1039					30.0757	976.743			0.00840076	1.31712e-05	1.22641e-05	1.14782e-05	0.00589195	0.00286592	1.2168e-05	0.00669317	0.00781802	0.00484112
1040					30.1005	740.525			0.000415839	0.000291269	1.22641e-05	4.13587e-05	2.56827e-05	0.000157283	5.09691e-05	6.39629e-05	0.000118853	7.79284e-05
1041					30.1218	1002.76			0.00315451	1.31712e-05	0.000548488	1.14782e-05	0.00386655	0.00151884	6.9035e-05	0.00291386	0.00309518	0.00202603
1042					30.1573	714.602			0.00309167	0.000672828	0.00173516	1.14782e-05	0.00264092	0.00163041	0.00401699	0.00414191	0.00349625	0.00388505
1043					30.1664	794.611			0.00764251	0.0124335	0.00257163	1.14782e-05	0.00385965	0.00530376	0.000470723	0.00689798	0.00699173	0.00478681
1044					30.1893	644.533			0.0135646	0.0137833	0.0140944	0.0144631	0.0170159	0.0145843	0.0206169	0.0180264	0.0199064	0.0195165
1045					30.1927	760.582			0.00450503	0.00511142	0.00305306	0.00428938	0.00467615	0.00432701	1.2168e-05	0.00532025	1.28864e-05	0.00178177
1046					30.1927	883.703			0.00804322	0.0098562	1.22641e-05	1.14782e-05	0.00173523	0.00393168	1.2168e-05	0.00263452	0.00396123	0.00220264
1047			3-(4-Methylpent-3-en-1-yl)pent-2-enedioyl-CoA	-7.10315	30.1927	962.762			0.0102846	1.31712e-05	0.00312344	0.000872084	0.0075376	0.00436619	1.2168e-05	0.00890892	0.00668679	0.00520263
1048					30.1927	964.778			0.0082723	0.0119284	0.000704131	0.00091525	0.0031034	0.00498469	0.000123712	0.00399271	0.00495403	0.00302349
1049					30.2955	771.615			1.35123e-05	0.00527396	0.00107099	1.14782e-05	0.00308373	0.00189073	1.2168e-05	0.00334597	0.00384609	0.00240141
1050					30.296	656.526			0.024944	0.0175251	0.0409486	1.14782e-05	0.0413224	0.0249503	0.0510889	0.0502246	0.0444807	0.0485981
1051			3-Oxohexobarbital	7.94755	30.3029	252.268			0.00436228	0.00250345	0.00588876	0.00507112	0.00342825	0.00425077	0.00731813	0.00145673	0.00542517	0.00473334
1052					30.3029	538.163			0.00204631	0.00132971	0.00168568	0.000762003	0.00059862	0.00128446	0.00334456	0.00174799	0.00287902	0.00265719
1053					30.3029	642.516			0.0584901	0.0991795	0.0253449	0.0572886	0.0129157	0.0506438	0.0379242	0.0238063	0.0630023	0.0415776
1054			3',5'-Diiodo-L-thyronine-beta-D-glucuronoside	4.82655	30.3029	702.212			1.35123e-05	0.012844	0.00573037	0.0050819	0.00443251	0.00562046	0.00380744	0.0100447	0.012989	0.00894706
1055			3,4,5-trihydroxy-6-(2-hydroxy-5-{3,5,6,7-tetrahydroxy-8-[3,4,5-trihydroxy-6-(hydroxymethyl)oxan-2-yl]-3,4-dihydro-2H-1-benzopyran-2-yl}phenoxy)oxane-2-carboxylic acid	3.31623	30.3062	645.544			0.00752426	0.00895728	0.00944413	0.00431135	0.00751682	0.00755077	0.0112939	0.010132	0.0114505	0.0109588
1056					30.3062	687.574			0.0143411	0.00925414	0.0202513	0.0207603	0.011597	0.0152408	0.0188744	1.21406e-05	0.0241429	0.0143431
1057					30.3062	693.546			0.00417502	0.00457403	0.00437744	0.0057706	0.00631615	0.00504265	0.00564607	0.00709409	0.00412079	0.00562032
1058					30.3096	183.117			0.00221134	0.00370512	0.0014747	1.14782e-05	0.00257093	0.00199471	0.00499038	0.00303252	0.0031247	0.00371586
1059					30.3096	602.521			0.0245005	0.0221676	0.0238913	1.14782e-05	0.0194987	0.0180139	0.0277265	0.0281578	0.0270842	0.0276562
1060			Caloxetate trisodium	-17.8314	30.3096	632.525			0.0359398	0.0183306	0.0722569	0.113049	0.0596726	0.0598497	0.126872	0.131666	0.108979	0.122506
1061					30.3096	688.583			0.00444894	0.000521416	0.00674847	0.012506	0.00886626	0.00661822	0.0160072	0.0149879	0.00454644	0.0118472
1062			Guavin B	6.27373	30.3096	695.561			0.00660294	0.00402026	0.00456005	0.00356232	0.0068553	0.00512017	0.00543909	0.00828301	0.00539087	0.00637099
1063					30.3096	700.55			0.00609225	0.00514366	0.005625	1.14782e-05	0.00493871	0.00436222	0.00473768	0.00441852	1.28864e-05	0.00305636
1064					30.3096	734.569			0.00614278	0.00994766	0.00913359	0.00737633	0.013122	0.00914446	0.00897976	0.0140281	0.0139583	0.012322
1065			Fe-coproporphyrin III	16.2828	30.4096	709.557			0.00739482	0.00445471	0.0120996	1.14782e-05	0.00960666	0.00671344	0.00861405	0.0103714	0.00727648	0.00875397
1066					30.4124	270.229			0.0147347	0.0134829	0.0425039	0.0563875	0.060429	0.0375076	0.0733072	0.0596082	0.0457352	0.0595502
1067					30.4124	322.077			1.35123e-05	0.0118385	0.00339808	0.00271781	0.00189629	0.00397283	0.00228778	0.00660525	0.00866125	0.00585142
1068			Actinorhodin	-6.51161	30.4124	635.544			0.0517957	0.021925	0.121228	0.157155	0.100374	0.0904957	0.192454	0.1963	0.163861	0.184205
1069					30.4124	638.569			0.00880155	0.00175892	0.0191201	0.0237844	0.0156947	0.0138319	0.0176736	0.0216112	0.0137573	0.0176807
1070					30.4124	658.541			0.179328	0.12046	0.267842	0.568301	0.220877	0.271362	0.356572	0.369168	0.296922	0.340888
1071					30.4124	659.545			0.0659756	0.0471639	0.12064	0.248289	0.100318	0.116477	0.163863	0.174261	0.129135	0.155753
1072			({5-[(2-{[5,7-dihydroxy-2-(4-hydroxyphenyl)-4-oxo-4H-chromen-3-yl]oxy}-4,5-dihydroxy-6-(hydroxymethyl)oxan-3-yl)oxy]-3,4-dihydroxyoxolan-3-yl}methoxy)sulfonic acid	4.24922	30.4124	661.56			0.0237524	0.0142069	0.0509723	0.0498797	0.0471055	0.0371834	0.064101	0.0677821	0.0439575	0.0586135
1073			(3'-Apiosyl-6'-malonyl)astragalin	-23.6189	30.4124	667.529			0.0335653	0.0293345	0.0562209	1.14782e-05	0.0523476	0.0342959	0.0498616	0.0619254	0.0496803	0.0538224
1074					30.4124	674.535			0.00726454	0.00810681	0.00832812	1.14782e-05	0.00611434	0.00596506	0.0155162	0.0108728	0.0133606	0.0132499
1075					30.4124	682.542			0.195614	1.31712e-05	0.475493	0.577292	0.427582	0.335199	0.465633	0.381718	0.42401	0.423787
1076			Tricin 7-diglucuronoside	-0.610021	30.4124	683.544			0.0932473	1.31712e-05	0.233028	0.280927	0.215491	0.164541	0.226678	0.194773	0.212309	0.211253
1077					30.4124	685.559			0.0547249	0.0364306	0.123217	1.14782e-05	0.122179	0.0673126	0.113781	0.124907	0.096793	0.111827
1078					30.4124	707.543			0.01147	0.00925128	0.0267652	0.0283265	0.0366602	0.0224946	0.018581	0.0287395	0.0202467	0.0225224
1079					30.4124	731.543			0.0200354	0.0200041	0.0449894	0.0697041	0.0492419	0.040795	0.0197307	0.031338	0.0321346	0.0277344
1080			Hydroxyflutamide	24.9599	30.4129	293.226			0.0118389	0.0112968	0.0163649	1.14782e-05	0.00908118	0.00971866	0.0131966	0.0105569	0.00754843	0.010434
1081			Kaempferol 3-(6'-acetylgalactoside) 7-rhamnoside	-1.64717	30.4129	637.561			0.0277306	0.0110289	0.0558702	0.0884236	0.0587278	0.0483562	0.0684725	0.0804356	0.0479807	0.0656296
1082					30.4129	698.534			0.00195337	0.00479555	0.00301619	1.14782e-05	0.00557138	0.00306959	0.00694005	0.00491143	0.00738295	0.00641148
1083			Spinacetin 3-gentiobioside	-19.0577	30.4571	671.564			0.0212712	0.0194653	0.00501827	0.00202055	0.00598299	0.0107517	0.00204927	0.00553182	0.0137471	0.0071094
1084			3'-Methoxyfukiic acid	-20.1769	30.5153	287.236			0.00512257	0.00513374	0.0135454	0.00779747	0.0164824	0.00961631	0.0172113	0.0169151	0.011565	0.0152305
1085					30.5153	372.101			1.35123e-05	0.0154848	0.00530392	0.00128482	0.00240337	0.00489809	0.00276444	0.0047868	0.0081701	0.00524045
1086					30.5153	524.455			0.0275062	0.0439406	0.0363572	0.0462582	0.0557468	0.0419618	0.0666792	0.0539938	0.0665694	0.0624141
1087					30.5153	540.448			0.00349165	0.00517561	0.00325091	0.0083843	0.00545839	0.00515217	0.00565703	0.00561916	0.0096526	0.00697626
1088					30.5153	634.542			0.14113	0.102805	0.281335	0.370643	0.237711	0.226725	0.424257	0.460896	0.361185	0.415446
1089					30.5153	636.555			0.0793179	0.0414025	0.150084	0.224865	0.138705	0.126875	0.17472	0.193552	0.12529	0.164521
1090					30.5153	660.556			0.0657265	0.0402929	0.119948	0.132099	0.110459	0.0937052	0.149282	0.144721	0.105132	0.133045
1091					30.5153	676.551			0.00376629	0.00695243	0.00571574	1.14782e-05	0.00690941	0.00467107	0.00897332	0.00495784	0.0054612	0.00646412
1092					30.5153	684.554			0.133976	0.0950478	0.272059	1.14782e-05	0.267088	0.153637	0.260791	0.26205	0.213033	0.245291
1093					30.5153	977.745			0.0048247	1.31712e-05	1.22641e-05	1.14782e-05	0.00297791	0.0015679	1.2168e-05	0.00305417	0.00362534	0.00223056
1094					30.5158	610.541			0.0205745	0.00867193	0.042287	0.0642841	0.0364931	0.0344621	0.0653583	0.0581913	0.0468787	0.0568094
1095					30.5158	669.546			0.031497	0.0355779	0.0229564	0.0302709	0.0336055	0.0307815	0.0226041	0.0400555	0.0335687	0.0320761
1096					30.5163	189.163			0.00617662	0.00342183	0.0070377	0.0101358	0.00869963	0.00709432	0.0112152	0.00655653	0.0110145	0.00959543
1097			2-Hydroxy-6-oxono-2,4-diene-1,9-dioate	-1.12079	30.5163	215.179			0.000683312	0.00115022	0.00917106	0.0109553	0.00447891	0.00528776	0.00849802	0.00599642	0.00610424	0.00686623
1098			Betanin	9.82329	30.5163	551.481			1.35123e-05	0.00438553	0.00340063	0.0052713	0.00322467	0.00325913	0.00422006	0.00449945	0.00666572	0.00512841
1099			Luteolin 7-O-[beta-D-glucuronosyl-(1->2)-beta-D-glucuronide]	7.89343	30.5163	639.497			0.0195326	0.0190554	0.0204771	1.14782e-05	0.0226634	0.016348	0.0211983	0.0272925	0.0259109	0.0248005
1100			Myricetin 3,3'-digalactoside	8.80264	30.5163	643.529			0.0467902	0.0585105	0.0380565	0.0453881	0.0420344	0.0461559	0.0463379	0.058406	0.0542995	0.0530145
1101					30.5163	686.568			0.0500902	0.021822	0.0681255	0.104734	0.0751647	0.0639872	0.0829416	0.0981705	0.0641654	0.0817592
1102			({6-[5,7-dihydroxy-4-oxo-8-(3,4,5-trihydroxyoxan-2-yl)-2-(2,4,5-trihydroxyphenyl)-4H-chromen-6-yl]-3,4,5-trihydroxyoxan-2-yl}methoxy)sulfonic acid	-6.59583	30.6089	677.553			1.35123e-05	0.000470353	0.00246212	0.00183134	0.00133726	0.00122292	1.2168e-05	0.00336446	0.000772427	0.00138302
1103					30.7032	761.591			0.0113943	1.31712e-05	0.00415493	0.00400794	0.00572115	0.0050583	0.00184474	0.00740852	0.0121604	0.00713788
1104					30.7037	619.529			0.0582328	0.0561117	0.039682	0.0473472	0.0443624	0.0491472	0.0272097	0.0552442	0.0461886	0.0428808
1105			Quercetin 3-O-[beta-D-xylosyl-(1->2)-beta-D-glucoside]	-19.4348	30.7107	597.487			0.0071433	0.00760706	0.00852961	0.00829303	0.0102679	0.00836817	0.015725	0.0160372	0.00707056	0.0129443
1106			Nitrofurazone	22.4028	30.7122	199.148			0.00270149	0.00053618	0.0048523	0.00993078	0.00518231	0.00464061	0.00656676	0.00800053	0.00582544	0.00679758
1107					30.7122	203.179			0.00560783	0.00336611	0.0091773	0.00867674	0.00715295	0.00679618	0.0110556	0.0113144	0.0108501	0.0110734
1108					30.7122	708.553			0.0138303	0.0180117	0.0303164	0.0376419	0.023166	0.0245933	0.0220506	0.0260301	0.0178137	0.0219648
1109					30.7122	733.559			0.0160596	0.00776188	0.0120478	1.14782e-05	0.0120749	0.00959113	0.00446358	0.0153158	0.0129376	0.0109057
1110			2'-(6-Acetylglucosyl)astragalin	-12.189	30.7973	653.554			0.008899	0.0143783	0.00561221	1.14782e-05	0.00888245	0.00755668	0.00496003	0.00919691	0.0114077	0.00852154
1111			2-(2,5-dihydroxy-4-methoxyphenyl)-5,7-dihydroxy-6-[3,4,5-trihydroxy-6-(hydroxymethyl)oxan-2-yl]-8-(3,4,5-trihydroxyoxan-2-yl)-4H-chromen-4-one	24.2654	30.7976	611.543			0.00699229	0.00768602	0.0204795	0.029944	0.00747893	0.0145162	0.0305357	0.0237994	0.0218772	0.0254041
1112					30.8104	430.377			0.111343	0.0707701	0.170957	0.185903	0.125258	0.132846	0.172865	0.167689	0.163199	0.167918
1113					30.8135	796.629			0.0238177	0.0292077	0.0048207	0.00396376	0.0103705	0.0144361	0.00244871	0.0105766	0.0122729	0.00843276
1114					30.8141	609.531			0.0122085	0.0179064	0.00737935	0.0221304	0.0056407	0.0130531	0.0129318	0.00832324	0.00613794	0.00913099
1115					30.8235	268.213			0.0122643	0.019343	0.00238654	0.010168	0.010953	0.011023	0.0172521	0.0192379	0.0290456	0.0218452
1116					30.8235	492.375			0.00606003	0.0050341	0.000675763	0.000671086	0.00525858	0.00353991	0.00112581	0.00521149	0.00522488	0.00385406
1117					30.8235	542.464			0.0224669	0.0380729	0.0167222	0.024257	0.0188666	0.0240771	0.0341965	0.0289405	0.0501353	0.0377574
1118					30.8235	736.576			0.00640226	0.0073254	0.00300694	1.14782e-05	0.00602715	0.00455465	1.2168e-05	0.00502962	0.00639741	0.00381307
1119			4,4'-Diaminostilbene dihydrochloride	17.6462	30.8911	284.208			0.00284404	0.00549716	0.00411916	0.0174457	0.00545877	0.00707296	0.00992172	0.0123756	0.0119227	0.0114067
1120					30.8911	616.501			0.0365381	0.0402067	1.22641e-05	0.0341589	0.0379079	0.0297648	0.0358484	1.21406e-05	0.0418256	0.0258954
1121					30.8911	654.567			0.030143	0.024989	0.0114514	0.00456917	0.0119252	0.0166156	0.00399244	0.0167416	0.0176441	0.0127927
1122					30.8911	759.577			0.00905298	0.0151177	0.00403239	0.00390617	0.00745783	0.00791341	0.00123539	0.00705915	0.00954143	0.00594532
1123			2',3',6'-Tris-O-(3,4,5-trihydroxybenzoyl)-3'-Glucosyl-2',4',6'-trihydroxyacetophenone	1.15852	30.8911	787.608			0.00941938	1.31712e-05	0.00281048	1.14782e-05	0.00591664	0.00363423	0.00036042	0.00660505	0.00621211	0.00439253
1124					30.8911	978.755			0.00902683	0.0145364	0.00224006	0.0011068	0.00725788	0.00683359	8.08048e-05	0.00549401	0.00583988	0.0038049
1125					30.8911	1004.77			0.0058671	0.00818939	0.00145829	0.000253329	0.00536492	0.00422661	1.2168e-05	0.00285234	0.00218237	0.00168229
1126					30.9381	951.729			0.0035518	0.00724887	0.000680909	1.14782e-05	0.00338393	0.0029754	0.000391914	0.00476439	0.00331498	0.00282376
1127			Sulfoquinovose	-5.15635	30.9511	245.226			0.0149402	1.31712e-05	0.0148405	0.0155547	0.0127637	0.0116225	0.0165714	0.0148509	0.0174713	0.0162979
1128					30.9676	696.575			1.35123e-05	0.00741464	0.00681729	1.14782e-05	0.00835853	0.00452309	1.2168e-05	0.00671675	0.00537349	0.00403414
1129			2-O-p-Coumaroyltartronic acid	-1.40043	30.985	267.211			0.0666244	0.0943707	0.0598637	0.0947185	0.0701721	0.0771499	0.107169	0.112487	0.150734	0.123463
1130			({6-[2-(3,4-dihydroxyphenyl)-5-hydroxy-7-methoxy-4-oxo-4H-chromen-6-yl]-3,4,5-trihydroxyoxan-2-yl}methoxy)sulfonic acid	2.00549	30.985	543.468			0.00305766	0.00828074	0.00355797	0.00108144	0.00272714	0.00374099	0.00576773	0.00572852	0.00986256	0.0071196
1131			6-[4-(5,7-dihydroxy-3-{[3,4,5-trihydroxy-6-(hydroxymethyl)oxan-2-yl]oxy}-5H-chromen-2-yl)-2-hydroxyphenoxy]-3,4,5-trihydroxyoxane-2-carboxylic acid	24.9582	30.985	626.535			0.0194152	0.0274884	0.00951278	0.0134161	0.00730431	0.0154274	0.0137777	0.0147079	0.025472	0.0179859
1132					30.985	826.636			0.00883243	0.0117769	0.00146371	1.14782e-05	0.00316922	0.00505074	0.00043999	0.00581839	0.0103313	0.0055299
1133					30.985	950.725			0.00745131	0.0133529	1.22641e-05	1.14782e-05	0.0020938	0.00458435	1.2168e-05	0.00305781	0.00798228	0.00368408
1134					31.0014	618.516			0.0625276	0.0590783	0.0613376	0.0469141	0.0613771	0.0582469	0.0734454	0.0934064	0.0867945	0.0845488
1135					31.0014	694.561			0.0124639	0.00820767	0.00370507	0.00193887	0.00737803	0.00673872	0.000554034	0.00555003	0.00404429	0.00338279
1136					31.0408	187.148			0.00538239	0.00248526	0.00611398	0.00952585	0.00960807	0.00662311	0.0103361	0.0103164	0.00823926	0.00963059
1137			Apigenin 7-[glucuronyl-(1->2)-glucuronide] 4'-glucuronide	-10.9677	31.0408	799.608			0.00531564	0.00735037	0.000534106	1.14782e-05	0.00242575	0.00312747	1.2168e-05	0.00285935	0.00489086	0.00258746
1138					31.0408	992.736			0.0028387	0.00517345	1.22641e-05	1.14782e-05	0.00282293	0.00217176	1.2168e-05	0.0037758	0.00359208	0.00246002
1139			6-Deoxy-6-sulfo-D-glucono-1,5-lactone	-2.97706	31.0788	243.21			0.0100927	0.0104304	0.00913244	0.00747275	0.00864632	0.00915492	0.00795576	0.0119824	0.0115931	0.0105104
1140			Iridin	-20.7431	31.0788	523.452			0.0705496	0.112365	0.0574681	0.100924	0.0596191	0.0801853	0.098238	0.103982	0.177949	0.126723
1141					31.0788	650.535			0.0147559	0.0187623	0.0130859	0.0212566	0.0139293	0.016358	0.0230086	0.0185	0.0236041	0.0217042
1142					31.0953	128.062			0.00513233	0.0108991	0.0102063	0.0141128	0.0141745	0.010905	0.010052	0.0148705	0.0121032	0.0123419
1143			[4-({[5,7-dihydroxy-2-(3,4,5-trihydroxyphenyl)-3,4-dihydro-2H-1-benzopyran-3-yl]oxy}carbonyl)-2,6-dihydroxyphenyl]oxidanesulfonic acid	13.8694	31.0953	539.445			0.00563774	0.010672	0.00913731	0.0151354	0.00573529	0.00926356	0.0190144	0.010065	0.0207294	0.0166029
1144			5-FU	5.68168	31.1118	131.085			0.0110111	0.00852616	0.0111177	1.14782e-05	0.00929158	0.0079916	0.0109202	0.0106343	0.0151984	0.012251
1145					31.1118	143.085			0.00295159	0.00770131	0.00696981	0.0109779	0.00897014	0.00751414	0.0101441	0.0118379	0.00996954	0.0106505
1146					31.1118	145.101			0.0260868	0.0365263	0.0279028	0.0531678	0.0311393	0.0349646	0.0536077	0.0470667	0.0436538	0.0481094
1147					31.1118	173.132			0.00698072	0.012044	0.00902428	0.0162683	0.0144428	0.011752	0.0147961	0.0123971	0.0122977	0.0131636
1148					31.1118	557.458			0.00855061	0.0159143	0.0124373	0.0208994	0.00989033	0.0135384	0.0255443	0.0191864	0.0255523	0.0234277
1149					31.1118	608.525			0.0204733	0.0276924	0.0216849	1.14782e-05	0.0180794	0.0175883	0.0355074	0.0285807	0.0263875	0.0301585
1150			3''-Adenylylspectinomycin	12.2734	31.1118	662.571			0.0207799	0.00897874	0.0404911	0.0263176	0.0458892	0.0284913	0.0534426	0.0492836	0.0363777	0.046368
1151					31.1118	738.588			0.00744949	1.31712e-05	0.00267166	0.000439354	0.00415563	0.00294586	1.2168e-05	0.0032766	0.0034015	0.00223009
1152					31.1347	828.653			0.010583	0.0211702	0.00114593	0.000560466	0.00559457	0.00781084	0.00216341	0.00601928	0.00929939	0.00582736
1153			Crotonoyl-CoA	7.39656	31.1347	836.622			0.00439405	0.00556474	0.000845428	1.14782e-05	0.00248709	0.00266056	1.2168e-05	0.005822	0.00483678	0.00355698
1154			5-Hydroxypentanoyl-CoA	-9.96056	31.1347	868.649			0.00698516	0.0093589	0.00275535	1.14782e-05	0.00422924	0.00466802	0.00122131	0.00356546	0.00674209	0.00384295
1155					31.1512	201.163			0.00672385	0.00367652	0.00819571	1.14782e-05	0.00677816	0.00507715	0.0131651	0.00973067	0.0101097	0.0110018
1156			D-Galactose 6-sulfate	-22.8438	31.1512	261.22			0.0309366	0.0359917	0.0182981	0.0157015	0.01888	0.0239616	0.0148693	0.0265268	0.0268894	0.0227618
1157					31.1905	117.07			0.00562877	0.0119735	0.00843634	0.0111126	0.00905482	0.00924122	0.00778612	0.00945229	0.0128328	0.0100237
1158					31.1905	147.116			0.0114321	0.0107117	0.00877429	0.0124243	0.0110858	0.0108856	0.0113657	1.21406e-05	0.01152	0.0076326
1159			Pachyrrhizone	18.2085	31.1905	367.335			0.0310909	0.0137281	0.0219131	0.0352736	0.0542516	0.0312515	0.0145877	0.089017	0.0632065	0.0556037
1160					31.1905	668.545			0.0614045	0.0739531	0.0169482	0.0325492	0.0426062	0.0454922	0.0203696	0.0540176	0.0374201	0.0372691
1161					31.1905	953.744			0.00516525	1.31712e-05	1.22641e-05	1.14782e-05	0.00419979	0.00188039	1.2168e-05	0.0045388	0.00403825	0.00286307
1162			2-Maleylacetate	2.57426	31.216	159.116			0.0223021	0.00572235	0.00926603	0.0138402	0.0115867	0.0125435	0.008148	0.0114744	0.0157031	0.0117752
1163			1-Methylseleno-N-acetyl-D-galactosamine	-8.3839	31.216	299.2			0.00782939	0.0106714	0.00951357	0.0223977	0.00813911	0.0117102	0.0287699	0.0135308	0.0176788	0.0199931
1164					31.216	556.441			0.000411269	0.00373259	0.00428759	0.00835831	0.000788834	0.00351572	0.0131613	0.000504852	0.00601036	0.00655885
1165			Sulfite	-1.31515	31.2415	81.0702			0.00800633	0.0108349	0.00903	0.00972195	1.28414e-05	0.0075212	0.00904659	0.0132543	0.0117862	0.0113624
1166			5,6-Dihydro-5-fluorouracil	4.39356	31.2415	133.101			0.0164347	0.016729	0.0128351	0.0222892	0.0128259	0.0162228	0.0227826	0.0236751	0.0170699	0.0211759
1167					31.2415	151.075			0.00764362	0.0142624	0.0074256	0.0098104	0.0088927	0.00960695	0.0124329	0.012093	0.0142479	0.0129246
1168					31.2415	286.224			0.00528609	0.00806054	0.00929295	0.0134634	0.0070327	0.00862713	0.0106062	0.0166941	0.0152149	0.0141717
1169					31.2415	428.388			0.0645587	0.0441363	0.0842387	0.0981273	0.0687222	0.0719566	0.098111	0.0810561	0.102887	0.0940182
1170					31.2415	555.44			1.35123e-05	0.00723858	0.00658757	0.0137151	0.00353143	0.00621724	0.0191164	0.00744586	0.0123203	0.0129609
1171					31.3271	601.518			0.0561861	0.0470723	0.137484	0.0735787	0.0638636	0.0756369	0.128607	0.0788368	0.0551247	0.0875227
1172					31.3665	91.0544			0.0161839	0.0378004	0.0159114	0.0318317	0.0202747	0.0244004	0.0235274	0.0290623	0.0260428	0.0262108
1173			Bicalutamide	3.03067	31.392	431.382			0.0243833	0.0229672	0.0506429	0.047291	0.035069	0.0360707	0.0522631	0.0384269	0.0421423	0.0442774
1174			HR1917	0.0709015	31.392	571.435			0.00577784	0.00655162	0.00342439	0.00816253	0.00251121	0.00528552	1.2168e-05	0.00532601	0.00998866	0.00510895
1175					31.4638	353.268			0.0368883	0.0322334	0.029765	0.0341997	0.0369159	0.0340005	0.0265276	0.023192	0.0284688	0.0260628
1176			Amaranth	-4.30211	31.4638	605.478			0.0345007	0.0632801	0.0106494	0.00870198	0.0161746	0.0266613	0.0224103	0.0200471	0.0367635	0.0264069
1177					31.4638	952.738			0.0072753	1.31712e-05	0.0012561	1.14782e-05	0.0031131	0.00233383	1.2168e-05	0.00425386	0.00702169	0.00376257
1178			Tetraphyllin B sulfate	6.20841	31.4892	368.339			0.0105793	0.00564613	0.00500956	0.00430413	0.0149081	0.00808944	0.00336789	0.0264398	0.0172222	0.0156766
1179					31.5422	466.36			0.00129507	0.00275023	1.22641e-05	0.000583295	0.00284954	0.00149808	1.2168e-05	0.00361449	0.00412933	0.00258533
1180			[2,6-dihydroxy-4-({[3-hydroxy-6-(hydroxymethyl)-2,5-bis(3,4,5-trihydroxybenzoyloxy)oxan-4-yl]oxy}carbonyl)phenyl]oxidanesulfonic acid	-10.6854	31.5422	717.53			0.00425426	0.00612667	0.00153529	0.000557554	0.00392861	0.00328048	0.000592848	0.00428013	0.00354265	0.00280521
1181					31.5424	652.549			0.0330099	0.0121606	0.0158436	0.0212303	0.0245507	0.021359	0.018779	0.0269742	0.0265251	0.0240928
1182			Biochanin A-beta-D-glucoside	-19.2455	31.5677	447.403			0.0674697	0.0516284	0.0927349	0.105634	0.0860077	0.0806949	0.10602	0.0867244	0.101824	0.0981894
1183			(E,E)-Piperoyl-CoA	-1.01584	31.737	968.73			0.00263606	1.31712e-05	1.22641e-05	1.14782e-05	0.00210962	0.000956518	1.2168e-05	0.00141876	0.000783131	0.000738019
1184			1D-1-Guanidino-3-amino-1,3-dideoxy-scyllo-inositol 4-phosphate	6.96627	31.7555	301.216			0.00750734	0.0115808	0.0123362	0.0190271	0.0138443	0.0128591	0.0208039	0.017168	0.0167611	0.0182443
1185					31.7555	446.398			0.20999	0.158757	0.295801	0.304103	0.24934	0.243598	0.358709	0.266949	0.327652	0.31777
1186					31.7555	451.341			0.00617199	0.0125236	0.00184689	0.00140684	0.00702424	0.00579471	0.00115735	0.00760821	0.00874454	0.0058367
1187					31.7555	477.357			0.0138817	0.021423	0.00476722	0.00367935	0.0122651	0.0112033	0.00153054	0.011269	0.00996431	0.00758794
1188					31.7555	482.392			0.00719246	0.00954637	0.00141586	0.000650409	0.00359463	0.00447995	0.000416389	0.00300411	0.00489037	0.00277029
1189					31.7741	397.294			0.0128844	1.31712e-05	0.00603796	0.00638604	0.00987275	0.00703886	0.00315196	0.00886487	0.0150837	0.0090335
1190			(6-carboxy-3,4,5-trihydroxyoxan-2-yl)[2-(3,4-dihydroxyphenyl)-3,5,6-trihydroxy-7H-chromen-7-ylidene]oxidanium	-0.104463	31.7741	480.376			0.00727191	0.00618511	0.00194703	0.000580589	0.00462599	0.00412213	0.000728433	0.00717549	0.00577585	0.00455992
1191					31.7741	629.478			0.0158302	0.0295704	0.0074379	0.0290758	0.0231684	0.0210165	0.00352298	0.0220977	0.0168066	0.0141424
1192					31.7741	870.663			0.00584378	1.31712e-05	0.0010954	1.14782e-05	0.00204565	0.00180189	0.00241493	0.00406778	0.00568386	0.00405553
1193			TG(13:0/a-25:0/a-25:0)[rac]	-1.82641	31.7741	1018.75			0.0063486	0.00779009	0.00187225	1.14782e-05	0.00510512	0.00422551	1.2168e-05	0.00320607	0.00285279	0.00202368
1194					31.8128	300.203			0.00233599	0.00215702	0.000661126	0.00328356	0.000478288	0.0017832	0.00597855	0.00177334	0.00356129	0.00377106
1195					31.8154	785.591			0.00450186	0.0110509	0.0021619	0.000761226	0.00665681	0.00502654	0.000502294	0.00516111	0.00664099	0.00410146
1196			D-Erythroascorbic acid 1'-a-D-glucoside	-12.9088	31.834	309.242			0.0116925	0.00987461	0.00618305	1.14782e-05	0.0101548	0.00758328	0.00280754	0.0141754	0.0121648	0.00971591
1197					31.834	317.211			0.00513007	0.016593	0.00857563	0.0121062	0.00824047	0.0101291	0.0168483	0.0107298	0.01393	0.013836
1198			Fucofuroeckol B	6.68165	31.834	479.372			0.0205207	0.0248173	0.00960167	0.00582119	0.021456	0.0164434	0.00387941	0.0193563	0.021117	0.0147843
1199			Carmine	-11.5692	31.834	493.388			0.0631625	0.0691427	0.0198377	0.0134448	0.0597546	0.0450684	0.00968506	0.0625577	0.060662	0.0443016
1200					31.834	533.42			0.0133914	0.0189909	0.00564133	0.00441883	0.0141974	0.011328	0.00261039	0.013411	0.0126174	0.00954626
1201					31.8463	241.195			0.000225929	0.00130978	0.00343601	0.00461336	0.00388879	0.00269477	0.00351766	0.00355996	0.00245312	0.00317692
1202			Griseorhodin A	-21.815	31.8649	509.383			0.03078	0.0270239	0.00694473	0.00133585	0.0123835	0.0156936	0.00227457	0.0193349	0.019462	0.0136905
1203			Bromadiolone	23.9836	31.8649	528.425			0.012022	0.0123939	0.00569077	0.00308645	0.0142601	0.00949065	0.00166142	0.0140161	0.0131643	0.00961396
1204					31.8939	409.296			0.0077808	0.00702557	1.22641e-05	0.00774048	0.00770829	0.00605348	0.0109666	0.00758043	0.00749434	0.00868045
1205					31.8939	423.31			0.00916981	0.0135071	0.0104957	0.00151708	0.0140996	0.00975786	0.00269202	0.0122457	0.0112835	0.00874039
1206					31.8939	455.373			0.0108617	0.0151019	0.00305473	0.0018267	0.00472998	0.00711499	0.00243466	0.00709061	0.00851794	0.0060144
1207			N-Adenylyl-L-phenylalanine	3.23526	31.8939	495.404			0.0489578	0.0753116	0.0123182	0.00460503	0.0163018	0.0314989	0.00661851	0.0231248	0.0369603	0.0222345
1208			Clofazimine glucuronide	-0.069451	31.8939	666.527			0.0143404	0.0240088	0.0169339	0.0223422	0.0147093	0.0184669	0.0242993	0.0149658	0.0116564	0.0169738
1209			Enterochelin	8.38411	31.8939	670.559			0.0555962	0.0618191	0.00999558	0.00437893	0.0154928	0.0294565	0.00588818	0.0146608	0.032318	0.0176223
1210					31.9247	259.205			0.00812582	0.00693623	1.22641e-05	0.00448017	0.00686216	0.00528333	0.00671109	0.00702264	0.00803583	0.00725652
1211			3',5'-Cyclic IMP	-24.3683	31.9247	331.19			0.000257839	0.00283077	0.0033009	0.00443402	0.00286841	0.00273839	0.00538023	0.00524412	0.00528523	0.00530319
1212			L 735821	12.6301	31.9247	465.356			0.0172804	0.0227272	0.00590537	0.00511459	0.0146584	0.0131372	0.00257461	0.0132025	0.0141297	0.00996893
1213			Flupyrsulfuron-methyl sodium	-1.95761	31.9287	489.357			0.00989803	0.0132651	0.00328655	0.000485227	0.00937815	0.00726261	0.00121367	0.00829063	0.0100592	0.00652115
1214					31.9287	691.514			0.00839043	1.31712e-05	0.00570786	0.00455301	0.00848494	0.00542988	0.00369229	0.00696911	0.00828772	0.00631637
1215					31.9556	106.065			0.00581364	0.007147	0.00637473	0.00326388	0.00493114	0.00550608	1.2168e-05	0.00606337	0.00686739	0.00431431
1216					31.9556	121.101			0.00877722	0.0126825	0.0111531	0.0166239	0.00967297	0.0117819	0.0237278	0.0209042	0.0144121	0.0196814
1217					31.9556	408.293			0.0291538	0.0281298	0.0388555	0.028866	0.0291736	0.0308357	1.2168e-05	0.0188674	0.0187761	0.0125519
1218					31.9556	437.325			0.00703946	0.0136353	0.00510918	0.00275747	0.010197	0.0077477	0.00251566	0.010455	0.00812081	0.00703048
1219					31.9556	468.376			0.0294958	0.0541894	0.0079683	0.00350596	0.0151825	0.0220684	0.00323168	0.00128893	0.0278016	0.0107741
1220			Cryptocyanin	-6.95362	31.9556	481.388			0.0229467	0.0345558	0.00719652	0.00422554	0.0136252	0.01651	0.00273202	0.0167835	0.0195103	0.0130086
1221					31.9886	453.357			0.0236113	0.0380066	0.00523182	0.00363624	0.011706	0.0164384	0.00309941	0.0140031	0.0171041	0.0114022
1222			D-Glycerate	8.66305	32.0194	107.085			0.0141128	0.0157819	0.0140894	0.0109612	0.00823541	0.0126361	0.0189812	0.0107896	0.0167296	0.0155001
1223					32.0194	425.326			0.0145207	1.31712e-05	0.00583775	0.00155282	0.0086143	0.00610776	0.00381066	0.0125817	0.0146104	0.0103342
1224					32.0194	531.405			0.00479178	0.0125735	0.00535962	0.00464096	0.00946128	0.00736543	0.00758569	0.00813261	0.0087738	0.00816403
1225					32.0194	631.492			0.0430747	0.0611313	0.0159112	0.00377309	0.0405441	0.0328869	0.000335553	0.0343747	0.0341873	0.0229659
1226			norsertraline	-0.748076	32.0832	293.21			0.0113282	0.0109997	0.0139321	1.14782e-05	0.013155	0.00988528	0.0172951	0.0106179	0.00650295	0.011472
1227					32.0832	347.185			0.000823289	0.00125367	0.000711735	0.00205742	0.0013021	0.00122964	0.00444005	0.00309074	0.00274932	0.00342671
1228			(L-Seryl)adenylate	7.63714	32.0832	435.309			0.00522367	1.31712e-05	0.00188244	0.00396806	0.00603359	0.00342419	0.00346886	0.00421703	0.0066033	0.00476307
1229			Riboflavin cyclic-4',5'-phosphate	10.8383	32.0832	439.341			0.0177403	1.31712e-05	0.00424395	0.00253185	0.00938031	0.00678191	0.0040266	0.0153581	0.0136102	0.0109983
1230					32.0832	633.505			0.0560513	0.0809571	0.0054589	0.00748548	0.0262797	0.0352465	0.050732	0.0107105	0.0239313	0.0284579
1231					32.0832	725.535			0.00307599	0.00418052	0.000381435	1.14782e-05	0.00411979	0.00235384	0.000415465	0.00243056	0.00272497	0.001857
1232			Coumaphos anti-dimer	14.6608	32.0832	726.549			0.0109665	0.016773	0.00204401	0.0152158	0.0072758	0.010455	0.000347892	0.0100431	0.00751319	0.00596805
1233					32.0832	994.747			0.00331295	1.31712e-05	1.22641e-05	1.14782e-05	0.00193253	0.00105648	1.2168e-05	0.00338488	0.00248116	0.0019594
1234					32.1303	207.138			0.00407165	0.00529955	0.00296025	0.0070991	0.00522281	0.00493067	0.00671162	0.00595509	0.00595357	0.00620676
1235					32.2248	384.333			0.00886221	0.00769564	0.00601443	0.0034598	0.0118974	0.0075859	0.00562567	0.0189775	0.0220884	0.0155639
1236					32.2248	463.341			0.00606983	0.0109779	0.00106751	0.000254881	0.00472388	0.00461879	0.000292762	0.00550443	0.00359555	0.00313091
1237					32.2248	649.5			0.0137825	0.0232435	0.0119217	1.14782e-05	0.0103456	0.011861	0.0221356	0.0088485	0.025819	0.0189344
1238					32.2542	673.503			0.0156017	0.0264209	0.00539379	0.00083622	0.0194155	0.0135336	1.2168e-05	0.0103466	0.0177299	0.00936288
1239			3-Hydroxy-3-(4-methylpent-3-en-1-yl)glutaryl-CoA	-14.3043	32.2552	980.77			0.00697654	0.00657003	0.0011719	1.14782e-05	0.00287591	0.00352117	1.2168e-05	0.00346309	0.00192863	0.0018013
1240			C.I. Pigment Yellow 100	0.779134	32.3794	496.407			0.015343	0.0240485	0.00285093	0.000895267	0.00542742	0.00971302	0.000558575	0.00665475	0.0110325	0.00608196
1241					32.3794	724.534			0.0087398	0.0135335	0.00197816	0.000570652	0.00792255	0.00654894	0.000405043	0.00755658	0.00872966	0.00556376
1242			Sclerocitrin	-6.21704	32.3794	727.552			0.00552537	0.00574053	0.000439441	0.00659332	0.00304407	0.00426855	1.2168e-05	0.00433974	0.00293172	0.00242788
1243			5'-Phosphoribosyl-N-formylglycimide	2.51906	32.4113	315.195			0.00173048	0.00278326	0.00295892	0.00157886	0.0060644	0.00302318	0.0123467	0.00417095	0.00985961	0.00879242
1244					32.4282	750.55			0.00236914	0.00448265	0.0014206	1.14782e-05	0.00362477	0.00238173	1.2168e-05	0.00443826	0.00286471	0.00243838
1245			3,4,5-trihydroxy-6-{[3-(6-hydroxy-7-methoxy-2H-1,3-benzodioxol-5-yl)prop-2-enoyl]oxy}oxane-2-carboxylic acid	-15.9788	32.5035	415.32			0.00259671	0.00270509	0.00321544	0.00364928	0.00524414	0.00348213	0.00536994	0.00807961	0.00318755	0.0055457
1246					32.5129	221.153			0.00226056	0.00414351	0.00417476	0.00523455	0.00536511	0.0042357	0.00740884	0.00715867	0.00591081	0.00682611
1247					32.6146	191.143			0.00322586	0.00688835	0.00340733	0.00745609	0.00488207	0.00517194	0.00702153	0.0042557	0.00620679	0.00582801
1248			Methyl 2,3,4,6-tetra-O-galloyl-beta-D-glucopyranoside	-7.03166	32.6146	803.601			0.00381228	1.31712e-05	1.22641e-05	1.14782e-05	0.0019722	0.00116428	1.2168e-05	0.00325762	0.00269507	0.00198828
1249					32.6755	137.096			0.00997099	0.011015	0.00921997	0.00962646	0.013142	0.0105949	1.2168e-05	0.0120024	0.0128551	0.00828988
1250					32.6755	163.111			0.00588963	0.00743084	0.0057506	0.00819437	0.00486143	0.00642537	0.0091331	0.01181	0.00847786	0.00980699
1251			O-Carbamoyladenylate	-14.8868	32.6755	391.247			0.00358954	0.00439867	1.22641e-05	1.14782e-05	0.00557397	0.00271718	1.2168e-05	0.00195051	0.00267604	0.00154624
1252			Nitrosylhaem	-21.9533	32.6755	647.486			0.0165357	1.31712e-05	0.0112023	0.0118041	0.0126618	0.0104434	0.0191335	0.0141744	0.00911527	0.0141411
1253			6-({3-[(6-{[(2-carboxyacetyl)oxy]methyl}-3,4,5-trihydroxyoxan-2-yl)oxy]-5-hydroxy-2-(4-hydroxyphenyl)-4-oxo-4H-chromen-7-yl}oxy)-3,4,5-trihydroxyoxane-2-carboxylic acid	0.559061	32.6755	711.558			0.00913038	0.0125187	0.00815879	0.00434812	0.00600002	0.0080312	0.0148156	0.00490632	0.00514479	0.0082889
1254					32.6755	722.519			0.00280437	0.00618244	0.00199926	0.000464797	0.00392402	0.00307498	0.000911102	0.00336831	0.00243433	0.00223791
1255			Stipitatate	0.487422	32.6838	183.138			0.00220025	0.00288327	0.0024372	0.00455864	0.00413206	0.00324228	0.00579858	0.00355882	0.0039581	0.0044385
1256					32.6838	411.31			0.0102056	0.0115614	0.00261472	0.000839628	0.00555148	0.00615457	0.00138184	0.00132183	0.00635156	0.00301841
1257					32.6838	697.503			0.00100289	0.00370294	0.0021213	1.14782e-05	0.00423717	0.00221516	1.2168e-05	0.00390511	0.00443331	0.00278353
1258			(R)-5-Phosphomevalote	-5.40653	32.692	229.143			0.0657296	0.0984269	0.0362243	0.0246505	0.0771843	0.0604431	0.02346	0.0836879	0.0878816	0.0650098
1259			Clorgyline	24.2605	32.692	273.184			0.00286612	0.00334457	0.00185725	0.00161423	0.00469354	0.00287514	0.00466753	0.00601872	0.00459813	0.00509479
1260			(3-{8-[1-(2,4-dihydroxyphenyl)-3-(3,4-dihydroxyphenyl)-2-hydroxypropyl]-3,5,7-trihydroxy-3,4-dihydro-2H-1-benzopyran-2-yl}phenyl)oxidanesulfonic acid	-3.16543	32.692	629.605			0.011124	0.00645098	0.0140336	0.0121431	0.019846	0.0127195	0.0167195	0.0188531	0.011963	0.0158452
1261			Cycloguanil hydrochloride	-16.6228	32.7154	289.179			0.00205307	0.00305516	0.00215156	0.00225562	0.00271647	0.00244638	0.00243208	0.00204886	0.00267778	0.00238624
1262			Ketamine hydrochloride	22.1876	32.7326	275.2			0.00991147	0.0130268	0.00411655	0.00359056	0.0071798	0.00756504	0.00290635	0.0124078	0.00568408	0.00699942
1263			2,4-Dihydroxypteridine	-12.4169	32.7386	165.127			0.0128414	1.31712e-05	0.0148889	0.0153146	0.0143672	0.0114851	0.0212084	0.0175616	0.0207481	0.0198394
1264					32.7733	179.106			0.00948177	0.0212564	0.0130842	0.0110671	0.0221526	0.0154084	0.00810924	0.0216158	0.0215019	0.0170757
1265			3-Phosphoglycerol-glutathione	9.53695	32.7733	462.394			0.00520292	0.00395388	0.00682789	0.00844093	0.00402973	0.00569107	0.00630262	0.00703016	0.00650286	0.00661188
1266					32.7733	624.572			0.00991132	0.00387896	0.0160652	0.00954048	0.00854877	0.00958895	0.0236932	0.0165106	0.00199223	0.0140654
1267					32.776	631.621			0.0120495	0.00908312	0.0143256	0.0137251	0.0200456	0.0138458	0.0215935	0.0174605	0.0132986	0.0174509
1268			3'-Azido-3'-deoxy-5'- O-beta-D-glucopyranuronosylthymidine	22.3446	32.825	444.383			0.0252087	0.0179244	0.0339815	0.0307377	0.0170095	0.0249724	0.0369095	0.0258724	0.0253108	0.0293642
1269					32.8561	689.499			0.00681003	1.31712e-05	0.00977677	0.00452919	0.00898356	0.00602254	0.00543811	0.00718561	0.00435942	0.00566105
1270					32.8766	127.111			0.00669457	0.0137228	0.00976073	0.00675812	0.0169784	0.0107829	0.00876064	0.0180202	0.0166204	0.0144671
1271					32.9485	230.146			0.00733688	0.0129119	0.0038807	0.00324557	0.00896172	0.00726736	0.00265099	0.00806454	0.00921003	0.00664185
1272			3,4,5-trihydroxy-6-{[3-(6-hydroxy-7-methoxy-2H-1,3-benzodioxol-5-yl)propanoyl]oxy}oxane-2-carboxylic acid	-15.9313	32.9712	417.336			0.00544349	0.00682063	0.00842906	0.00738679	0.00477674	0.00657134	0.00937953	0.00750965	0.00953352	0.00880757
1273					33.0203	93.07			0.00588948	0.00352173	0.00384445	0.00372736	1.28414e-05	0.00339917	0.00482068	1.21406e-05	0.00476719	0.0032
1274			Pelargonidin 3-O-rutinoside	-6.68045	33.0203	580.53			0.00612062	0.00399782	0.010615	0.0145605	0.00713648	0.00848609	0.00860652	0.018629	0.017805	0.0150135
1275					33.0203	630.616			0.0270791	0.0308438	0.0367907	0.0303264	0.0424825	0.0335045	0.046968	0.04123	0.0285597	0.0389192
1276			Coenzyme F420-1	-21.3921	33.0203	645.472			0.0104138	1.31712e-05	0.00606052	0.00162663	0.0141377	0.00645036	0.00755143	0.0124735	0.01262	0.0108816
1277			BGC 945	-17.8188	33.0203	648.628			0.0178964	0.0219031	0.0222827	0.0219254	0.0291354	0.0226286	0.0386868	0.0310856	0.0193189	0.0296971
1278					33.0203	703.551			0.00516376	0.00495538	0.000866458	0.00138855	0.00132877	0.00274058	0.00365677	0.00286921	0.00549133	0.00400577
1279					33.0431	274.201			0.0102857	0.00564075	0.0055666	0.00393077	0.0114282	0.00737041	0.00416508	0.00846457	0.00778758	0.00680574
1280					33.0659	153.091			0.0020996	0.00546111	0.00291483	0.00279192	0.00336175	0.00332584	0.00397903	0.00303313	0.00425523	0.00375579
1281			Pinocembrin 7-rhamnosylglucoside	-10.0007	33.0659	565.537			0.00870839	0.00345216	0.0119374	1.14782e-05	0.00703626	0.00622914	0.00699936	0.00857663	0.00608175	0.00721925
1282			3,4,5-trihydroxy-6-{[3-hydroxy-10-(3-hydroxybutanoyl)-2,2-dimethyl-8-oxo-6-propyl-2H,3H,4H,8H-pyrano[3,2-g]chromen-5-yl]oxy}oxane-2-carboxylic acid	-17.713	33.0659	567.553			0.00582385	0.00432887	0.00706366	1.14782e-05	0.00569434	0.00458444	0.00695769	0.00448905	0.00167021	0.00437232
1283			Tetracenomycin D3	7.88584	33.1121	381.315			0.00479358	1.31712e-05	0.00489725	1.14782e-05	0.00240881	0.00242486	0.00567187	0.00468882	0.00523764	0.00519944
1284					33.1121	649.631			0.00789731	0.00734726	0.0110355	0.00800236	0.0129282	0.00944212	0.0153266	0.0126857	0.00697577	0.0116627
1285			Acarbose	-0.208832	33.1228	646.612			0.0165068	0.0119792	0.0226866	0.0187899	0.0280708	0.0196066	0.0252662	0.0288653	0.0206454	0.0249257
1286					33.1579	675.517			0.0121406	0.0202282	0.00349777	0.0103783	0.00674121	0.0105972	0.0049394	0.0041951	0.00889169	0.00600873
1287					33.1839	647.617			0.00854351	0.00560262	0.0105121	0.00743007	0.011709	0.00875947	0.0112367	0.0134291	0.00861515	0.0110936
1288					33.2067	246.169			0.0211826	0.0405381	0.0305061	0.0190966	0.0027186	0.0228084	0.0186981	0.00329989	0.0425223	0.0215067
1289					33.2067	333.205			0.00604748	0.0070635	0.00803142	0.00922486	0.0100213	0.00807772	0.00942277	0.00945389	0.00933982	0.00940549
1290					33.2067	640.565			0.00556103	1.31712e-05	0.0118343	0.0119113	0.003119	0.00648776	0.0153523	0.0102745	1.28864e-05	0.00854655
1291			alpha-D-Galactopyranuronosyl-(1->4)-alpha-D-galactopyranuronosyl-(1->4)-D-galacturonic acid	6.00897	33.2687	547.398			0.00261735	0.00856156	0.00141193	1.14782e-05	0.00930599	0.00438166	1.2168e-05	0.00750738	0.00422557	0.00391504
1292					33.2914	226.179			1.35123e-05	0.0276426	0.0120829	0.0145169	0.00970263	0.0127917	0.0156439	0.0100171	0.0140528	0.0132379
1293					33.3221	702.549			0.00891194	0.0084645	0.00351937	1.14782e-05	0.00330263	0.00484198	0.00656488	0.00305832	0.00820186	0.00594168
1294					33.3449	562.519			0.00634173	0.00400367	0.0076068	0.0100017	0.00509096	0.00660897	0.00952978	0.00868624	0.00644555	0.00822052
1295					33.3475	255.21			1.35123e-05	0.00463556	0.00740861	0.00583879	0.0062465	0.00482859	0.00604959	1.21406e-05	0.00602493	0.00402889
1296					33.3475	393.285			0.00747375	0.00911943	0.0062879	0.00734537	0.00842087	0.00772946	0.00919659	0.00748109	0.00811101	0.0082629
1297			Prothiofos	-21.6997	33.3654	346.245			0.00114636	0.00184986	0.00499606	0.00705998	0.0112499	0.00526043	0.00604514	0.010918	0.00649895	0.00782068
1298			N-[4-(5-Nitro-2-furyl)-2-thiazolyl]acetamide	22.2018	33.4173	254.247			0.0024381	1.31712e-05	0.00193566	0.00256296	0.00119716	0.00162941	1.2168e-05	0.00188382	0.00205183	0.00131594
1299					33.4857	566.549			0.0148987	0.0128967	0.0208997	0.0273026	0.0157212	0.0183438	0.0194861	0.0145603	0.00512863	0.0130584
1300			Flumequine	-12.8856	33.6239	262.252			0.0139132	0.00827651	0.0141426	1.14782e-05	0.0140266	0.0100741	0.0109408	0.0188758	0.0141872	0.0146679
1301			Ethoxysulfuron	-10.7541	33.6239	399.394			0.0205546	0.00651704	0.00734698	0.0125522	0.00536977	0.0104681	0.0131759	0.00498257	0.00111035	0.00642294
1302			3,4,5-trihydroxy-6-(2-{9-hydroxy-2-oxo-2H,8H,9H-furo[2,3-h]chromen-8-yl}-2-[(3-methylbut-2-enoyl)oxy]propoxy)oxane-2-carboxylic acid	22.7586	33.6274	537.505			0.0167972	0.00752797	0.0146538	0.0234602	0.011009	0.0146896	0.010362	0.0206286	0.0185116	0.0165007
1303					33.6309	244.19			0.00651259	1.31712e-05	0.00191974	0.00548448	0.00352236	0.00349047	0.00591113	0.00208019	0.00782775	0.00527302
1304			Tizoxanide glucuronide	-21.0831	33.6309	442.367			0.0204174	0.0206718	0.0423127	0.05524	0.0362327	0.0349749	0.039779	0.0272748	0.0347353	0.0339297
1305			Dithiazanine iodide	24.9438	33.6309	519.497			0.0323327	0.0169331	0.0301523	0.0479128	0.027175	0.0309012	0.0209064	0.0448072	0.0385444	0.0347526
1306					33.6309	546.522			0.0382352	0.0191528	0.0567695	1.14782e-05	0.0412465	0.0310831	0.0280101	0.0388606	0.0216496	0.0295068
1307					33.6707	192.138			0.00735638	1.31712e-05	0.00434378	0.00515715	0.00142419	0.00365894	0.0004829	0.00564158	0.00512481	0.00374977
1308			1-Methyladenosine	12.7919	33.6707	282.279			0.108617	0.0757546	0.0951151	0.091514	0.0812251	0.0904452	1.2168e-05	0.0791384	0.100697	0.0599491
1309			2,2',4,4',5,5'-Hexabromodiphenyl ether	10.4424	33.6707	644.598			0.00348504	0.00413687	0.00589172	0.00574178	0.0045871	0.0047685	0.0073147	0.00857772	0.00339319	0.00642853
1310					33.7105	196.169			0.00293702	0.00139759	0.00153007	0.000542963	0.00174086	0.0016297	0.00371189	0.00258205	0.00135939	0.00255111
1311					33.7105	209.153			0.0111393	0.0107151	0.00661447	0.00167288	0.00576239	0.00718084	0.0100042	0.00957361	0.00842119	0.00933301
1312					33.7105	492.477			0.0176777	0.00785481	0.0153455	1.14782e-05	0.0170151	0.0115809	0.0123507	0.0152529	0.0128124	0.013472
1313			Flavonol 3-O-[alpha-L-rhamnosyl-(1->6)-beta-D-glucoside]	-0.85415	33.7105	547.527			0.0157355	0.00714803	0.0230008	1.14782e-05	0.0147025	0.0121197	0.0137932	0.0176554	0.00933021	0.0135929
1314					33.7105	548.539			0.0275173	0.0249873	0.0339705	1.14782e-05	0.0282362	0.0229446	0.0291091	0.0252978	1.28864e-05	0.0181399
1315			Flavanone 7-O-[alpha-L-rhamnosyl-(1->2)-beta-D-glucoside]	-0.454187	33.7105	549.543			0.0125581	0.00915873	0.0141124	1.14782e-05	0.0126929	0.00970672	0.0125531	0.00949557	1.28864e-05	0.00735385
1316					33.7968	506.492			0.0166808	0.010225	0.0253459	0.0305981	0.0296815	0.0225063	0.0222715	0.0345861	0.0350716	0.030643
1317			Chitotriose	14.6184	33.8162	502.497			0.00975563	0.00420689	0.0106142	0.0184796	0.0208646	0.0127842	0.0103178	0.0192586	0.0137559	0.0144441
1318			Pelargonidin 3-O-3'',6''-O-dimalonylglucoside	-16.7419	33.8366	606.475			0.0695444	0.0620805	0.112422	0.12585	0.0388811	0.0817556	0.138729	0.0492871	0.101187	0.0964009
1319					33.8389	692.527			0.000403975	0.00246576	0.000835803	0.0051673	0.000470614	0.00186869	0.000460412	0.00217974	1.28864e-05	0.000884346
1320			fluvoxamino acid	-0.601153	33.8886	319.299			0.011584	0.00820747	0.00942692	0.0135467	1.28414e-05	0.00855559	0.0135949	0.0049201	1.28864e-05	0.00617597
1321			Norepinephrine sulfate	16.622	33.9218	250.252			0.0026308	0.00136437	0.00347633	0.00361898	0.00379834	0.00297776	0.00452337	0.00504476	0.00481274	0.00479362
1322			Mitomycin B	16.7099	33.9218	336.325			0.063713	0.0495706	0.0558142	0.0772945	0.0267156	0.0546216	0.0701391	0.0337748	0.0324768	0.0454636
1323					33.9218	554.514			0.00579735	0.0045279	0.00267747	0.00570781	0.00364807	0.00447172	0.00239898	0.00821348	0.00923368	0.00661538
1324					33.9218	620.49			0.09877	0.0764444	0.174528	0.228377	0.0570429	0.127032	0.21713	0.0730509	0.144016	0.144732
1325					33.9218	621.495			0.0354568	0.0263204	0.069333	0.0819867	0.0222943	0.0470782	0.0833614	0.0262222	0.0530043	0.0541959
1326					33.9423	521.512			0.106305	0.0733281	0.0902861	0.153928	0.155266	0.115823	0.0783916	0.154679	0.1153	0.116124
1327			Rheidin C	24.2518	33.9423	539.521			0.0474299	0.0310221	0.0434257	0.0700331	0.0659494	0.051572	0.0369044	0.0683476	0.0480992	0.0511171
1328					33.9423	592.46			0.0386653	0.0296902	0.0520247	0.0602214	0.00781005	0.0376823	0.0836401	0.0203926	0.0472978	0.0504435
1329			Diosbulbinoside D	-19.7559	33.9976	507.496			1.35123e-05	1.31712e-05	0.00930119	0.0072049	0.0102673	0.00536002	0.00863326	1.21406e-05	0.0104284	0.00635794
1330			6-{[7-({6-[(acetyloxy)methyl]-3-{[3,4-dihydroxy-4-(hydroxymethyl)oxolan-2-yl]oxy}-4,5-dihydroxyoxan-2-yl}oxy)-2-(4-hydroxyphenyl)-4-oxo-4H-chromen-5-yl]oxy}-3,4,5-trihydroxyoxane-2-carboxylic acid	-15.1396	34.1223	783.652			0.00497161	0.00326683	0.00245718	0.00110994	0.00190864	0.00274284	0.000787654	0.00322635	0.002852	0.00228867
1331			6,11-dihydroxy-3-methyl-7-(3,4,5-trihydroxyphenyl)-28-dioxatricyclo[7.3.1.0]trideca-1,3,5(13),6,9,11-hexaen-2-ylium	19.8699	34.1787	342.308			0.0274651	0.0669214	0.0192256	0.0196683	0.0147519	0.0296065	0.0340254	0.0140559	0.0535765	0.0338859
1332			m-Trigallic acid	12.6361	34.2362	475.341			0.00183219	0.00186536	0.000880355	1.14782e-05	0.00162916	0.00124371	0.000409307	0.00208429	0.00308736	0.00186032
1333			Gravacridonetriol glucoside	6.15398	34.2463	520.508			0.259231	0.190549	0.261737	0.357385	0.418528	0.297486	0.23992	0.397581	0.292271	0.309924
1334					34.2847	198.185			0.00526011	0.00545962	0.00612719	0.00395639	1.28414e-05	0.00416323	0.00433038	1.21406e-05	0.00550326	0.00328193
1335					34.2847	264.268			0.0512833	0.0382787	0.0384967	0.059787	1.28414e-05	0.0375717	0.0345445	0.0629594	0.0406418	0.0460486
1336			Nitazoxanide	14.6994	34.4072	308.294			0.00840145	0.00751558	0.0076913	1.14782e-05	1.28414e-05	0.00472653	0.0112274	0.00702477	0.00622558	0.00815925
1337			[1-(7-methoxy-2-oxo-2H-chromen-6-yl)-3-oxobutoxy]sulfonic acid	9.12993	34.4983	343.33			0.0304023	0.0101994	0.0205506	0.00862137	0.0139671	0.0167481	0.0166971	0.0116707	0.0113111	0.0132263
1338			Pretetramid	10.3937	34.514	352.321			0.0483341	0.0334942	0.0539313	0.0415894	0.0251066	0.0404911	0.0508367	0.0437393	0.0295374	0.0413711
1339					34.5342	156.138			0.0117101	0.00965	0.0117665	0.0100283	0.00977822	0.0105866	0.0127745	0.00663804	0.00756678	0.00899309
1340			Flutamide	-12.3878	34.6133	277.216			0.0184474	0.0269249	0.0248561	0.0102178	1.28414e-05	0.0160918	0.0134351	0.0177732	0.0186324	0.0166135
1341					34.6739	586.522			0.00691261	0.00299356	0.0116567	1.14782e-05	0.00889288	0.00609344	0.00434077	0.00555423	0.00676783	0.00555428
1342					34.8119	281.266			0.0125929	0.0102519	0.0151078	0.00630425	0.0105435	0.0109601	0.0144861	0.00645416	0.00906622	0.0100022
1343			L-dopachromate	0.242016	34.9371	193.158			0.0110494	0.0114319	0.00613425	0.0148728	0.0101879	0.0107352	0.0137662	0.0146898	0.0162814	0.0149125
1344					34.9398	824.661			0.0266237	0.0211112	0.00247767	0.000544668	0.00477009	0.0111055	1.2168e-05	0.00589789	0.00377543	0.00322849
1345					35.3772	350.305			0.00974471	0.00778242	0.0109871	0.0111717	0.00544977	0.00902713	0.00611824	0.00883923	0.00399286	0.00631677
1346					35.4521	416.214			0.0110997	0.0129796	0.0102284	0.012557	0.0121962	0.0118122	0.0135999	0.0143016	0.0124271	0.0134429
1347					35.4623	280.263			0.0833733	0.0757773	0.102307	0.0551898	0.0770763	0.0787447	0.0987847	0.0614241	0.070179	0.0767959
1348					35.8721	743.542			0.00265613	0.00515963	0.000327653	1.14782e-05	0.00460678	0.00255233	0.0038111	0.00324689	1.28864e-05	0.00235696
1349			trans-2-[(Dimethylamino)methylimino]-5-[2-(5-nitro-2- furyl)-vinyl]-1,3,4-oxadiazole	13.4022	35.9703	278.247			0.0152503	0.0127079	0.020876	0.0114214	0.0161839	0.0152879	0.0166015	0.0136456	0.00794435	0.0127305
1350					36.2259	784.591			0.00833096	0.0070472	0.00282979	0.00235757	0.00445764	0.00500463	0.00173186	0.00721383	0.00636851	0.00510473
1351					36.3281	95.0856			0.023962	0.026072	0.029166	0.0191256	0.03861	0.0273871	0.0257141	0.0337822	0.0179804	0.0258256
1352			Ditalimfos	-2.45632	36.3361	300.289			0.198482	0.334262	0.0979877	0.208791	0.125167	0.192938	0.232181	0.355915	1.28864e-05	0.196036
1353			Cycloprothrin	8.39503	36.3361	483.367			0.0201914	1.31712e-05	0.00679595	0.00138681	0.0125513	0.00818773	0.00108982	0.014588	0.00994754	0.00854177
1354			Fusaroskyrin	-23.9218	36.3629	599.503			0.0898124	0.0883218	0.123721	1.14782e-05	0.0663649	0.0736462	0.102222	0.0815546	1.28864e-05	0.0612633
1355					36.3907	276.231			0.00360026	0.00557424	0.00501059	0.00272789	0.00480919	0.00434443	0.00458616	0.00236499	0.00081572	0.00258896
1356			Panfuran S	-1.26433	36.4156	294.242			0.0365345	0.0318523	0.0410286	0.0222028	0.0329881	0.0329212	0.0350184	0.0272039	0.0199117	0.027378
1357					36.4533	292.226			0.00792495	0.00505218	0.0067016	0.00125037	0.00609558	0.00540494	0.00514416	0.00366886	0.00156633	0.00345978
1358					36.4533	885.546			0.0566548	0.0446673	0.131957	0.064643	0.0958702	0.0787585	0.151892	0.0600014	0.0918089	0.101234
1359			Temelastine	-0.71769	36.4872	443.368			0.00132112	0.00627918	0.00918534	0.0150598	0.0109494	0.00855897	0.0193024	0.00671141	0.0160988	0.0140375
1360					36.5001	886.552			0.032007	0.0258941	0.0701575	0.0284479	0.0491437	0.0411301	1.2168e-05	0.0505166	0.0544584	0.0349957
1361			3,4,5-trihydroxy-6-(3-{5,6,7-trihydroxy-4-oxo-8-[3,4,5-trihydroxy-6-(hydroxymethyl)oxan-2-yl]-4H-chromen-2-yl}phenoxy)oxane-2-carboxylic acid	9.61023	36.8456	625.517			0.0199409	0.0151386	0.0158098	1.14782e-05	0.0184725	0.0138747	0.0164821	0.0142878	1.28864e-05	0.0102609
1362					37.1441	600.505			0.0353582	0.0343367	0.0282598	1.14782e-05	0.0189597	0.0233852	0.0425039	0.0353328	1.28864e-05	0.0259499
1363			Genistein 4',7-O-diglucuronide	15.7909	37.1441	623.502			0.071021	0.0666351	0.035681	1.14782e-05	0.0290833	0.0404864	0.0931041	0.0361952	0.312871	0.14739
1364			Malonylapiin	-17.5087	37.1441	651.534			0.0396953	0.0313175	0.0223319	1.14782e-05	0.0191857	0.0225084	0.0341467	0.0236023	1.28864e-05	0.019254
1365			Glutathioselenol	-2.94817	37.2024	387.29			0.243498	1.31712e-05	0.264294	0.155338	0.208847	0.174398	1.2168e-05	0.349478	0.265655	0.205048
1366			Luteoskyrin	10.2123	37.2101	575.502			0.318106	0.319926	0.251675	1.14782e-05	0.279203	0.233784	0.352617	0.343054	1.28864e-05	0.231895
1367					37.2165	314.277			0.0404939	0.0501025	0.0187491	0.0310277	0.0151508	0.0311048	0.0417889	0.0215642	0.0391356	0.0341629
1368			Fosphenytoin	19.8834	37.2165	363.288			0.316582	0.193906	0.295444	0.121102	0.220939	0.229595	1.2168e-05	0.195635	0.218423	0.138023
1369					37.2165	507.368			0.0119892	0.0188172	0.0024671	0.000172752	0.00438677	0.0075666	0.00029706	0.00819748	0.00691844	0.00513766
1370			Quercetin 3-O-beta-D-glucosyl-(1->2)-beta-D-glucoside	14.0851	37.2165	627.533			0.0890396	0.0794007	0.0714501	0.327275	0.0851017	0.130453	0.142703	0.0939784	0.382475	0.206385
1371			2-Oxoadipate	1.21906	37.2392	161.132			0.0168886	0.00852522	0.0108269	0.00579544	0.0081827	0.0100438	0.0108104	0.00789627	0.0076515	0.00878607
1372					37.2479	362.276			0.121578	0.127035	0.183511	0.084742	0.185946	0.140563	0.265541	0.17434	0.155473	0.198451
1373					37.2479	386.276			0.570094	0.471819	0.93592	0.486292	0.749535	0.642732	1.2168e-05	0.598759	0.785044	0.461272
1374					37.2777	228.195			0.0876983	0.0926731	1.22641e-05	1.14782e-05	0.0937602	0.0548311	0.0820793	0.0749983	0.105722	0.0875997
1375					37.2793	211.169			0.00412407	0.00184088	0.0031386	0.00676969	0.00431402	0.00403745	0.00299235	0.0046797	0.00562452	0.00443219
1376					37.2793	756.555			0.0172735	0.01235	0.0101897	0.0071062	0.00150551	0.00968498	0.00483339	0.0142617	0.0151466	0.0114139
1377					37.2863	304.235			0.00717386	0.0141655	0.0104002	0.00879744	0.0222879	0.012565	0.00915564	0.0189926	0.0112909	0.0131464
1378					37.2934	338.276			0.53398	0.420027	0.60386	0.262924	0.447391	0.453637	1.2168e-05	0.5708	0.610816	0.393876
1379					37.3682	390.308			0.0237732	0.0267653	0.0473408	0.00653083	0.0382715	0.0285363	0.0518017	0.0413628	0.0289284	0.0406976
1380					37.4731	624.505			0.0271669	0.0297177	0.0153496	1.14782e-05	0.0140784	0.0172648	0.0240523	0.0169736	1.28864e-05	0.0136796
1381			Delphinidin 3-O-(6-caffeoyl-beta-D-glucoside)	7.50391	37.4731	628.538			0.0367046	0.0331392	0.0363134	0.11638	0.0321339	0.0509342	0.0564909	0.0407674	1.28864e-05	0.0324237
1382					37.6673	605.542			0.0284307	1.31712e-05	0.0264912	0.0375019	0.0335471	0.0251968	0.0261395	0.033766	0.0478477	0.0359177
1383			(��)11(12)-EET Ethanolamide	21.0583	38.0585	364.292			0.0776973	0.0550595	0.0747374	0.0336981	0.067823	0.0618031	1.2168e-05	0.0576331	0.0508908	0.0361787
1384					38.0654	576.507			0.123408	0.132003	0.10593	1.14782e-05	0.109997	0.0942698	0.147878	0.138145	1.28864e-05	0.0953452
1385					38.0654	578.523			0.153494	0.204643	0.137799	0.195521	0.119928	0.162277	0.100673	0.134033	0.211922	0.148876
1386			Amaroswerin	-21.1324	38.0654	603.535			0.256368	0.186175	0.229477	0.429281	0.322467	0.284754	0.277899	0.320588	1.28864e-05	0.1995
1387					38.0654	604.539			0.109913	0.080113	0.0982393	0.17365	0.133014	0.118986	0.115664	0.139694	0.241109	0.165489
1388			6-{[6,12-bis(3,4-dihydroxyphenyl)-13-hydroxy-4-oxo-3,11-dioxatricyclo[8.4.0.0,]tetradeca-1,7,9-trien-8-yl]oxy}-3,4,5-trihydroxyoxane-2-carboxylic acid	-0.288277	38.0654	629.546			0.0126772	0.00972763	0.0111636	1.14782e-05	0.0119214	0.00910025	0.0122555	0.00991154	1.28864e-05	0.00739331
1389					38.0723	774.536			0.0323411	0.0256815	0.0227178	0.0194766	0.0300664	0.0260567	0.0372328	0.0205133	0.0195646	0.0257702
1390					38.095	86.0967			0.0458871	0.0409175	1.22641e-05	0.0342267	0.051024	0.0344135	0.0371498	0.0320944	0.0431383	0.0374608
1391					38.0963	816.572			0.0723309	0.0321861	0.0447698	0.0337265	0.0501534	0.0466334	1.2168e-05	0.0367357	0.0503797	0.0290425
1392					38.1019	339.288			3.53709	3.38164	2.89822	2.02108	2.69204	2.90601	3.67729	2.2511	2.8547	2.9277
1393					38.1259	480.277			0.0591735	0.0732742	0.0354332	0.108452	0.00729052	0.0567246	0.0745015	0.0345436	0.104201	0.0710821
1394			Estramustine phosphate sodium	23.0708	38.1259	565.367			0.00923514	0.0107687	0.00926333	0.0252942	0.0228317	0.0154786	0.00519327	0.0106039	0.0317681	0.0158551
1395					38.1315	245.185			0.00408296	0.0156874	0.0282772	0.0175744	0.0244444	0.0180133	0.0192367	0.0107873	0.00799353	0.0126725
1396					38.1315	462.267			0.0173035	0.0186095	0.00993793	0.0311359	0.000509583	0.0154993	0.0213963	0.0109386	0.0282827	0.0202059
1397			Lorazepam glucuronide	-3.71186	38.1315	498.287			0.0284415	0.0328868	0.0170779	0.0528185	0.00401548	0.027048	0.0394299	0.0159884	0.0504923	0.0353036
1398					38.132	340.292			0.786494	0.747785	0.651864	0.447692	0.455012	0.617769	0.828124	0.360669	0.611389	0.600061
1399					38.134	765.547			0.0168555	0.019897	0.0164673	0.0159086	0.0208582	0.0179973	0.0234922	0.0183572	1.28864e-05	0.0139541
1400					38.136	790.556			0.118701	0.0875247	0.087763	0.0908054	0.101242	0.0972072	1.2168e-05	0.0694165	0.101572	0.0570003
1401					38.2771	309.226			0.00572578	0.0130113	0.0031993	0.0091969	0.0124526	0.00871717	0.0123773	0.0107771	0.0035473	0.00890056
1402					38.307	186.148			0.010958	0.0164346	0.00768597	0.00658497	0.0154175	0.0114162	0.0045042	0.0125821	0.00727931	0.00812188
1403					38.307	436.397			0.00875732	0.00982044	0.00735869	1.14782e-05	0.0147525	0.00814009	0.0135295	0.00123396	0.00714474	0.00730271
1404					38.309	326.252			0.0159977	0.0167944	0.0176267	0.0110088	0.0166722	0.01562	0.0136724	0.0157316	0.0146239	0.0146759
1405					38.5429	347.134			0.00132113	0.000516434	0.00261518	0.00193881	0.00322397	0.0019231	0.00196147	0.00293088	0.00357638	0.00282291
1406			2,3,4,7,8,9,15,21,22,23,28-undecahydroxy-14-(hydroxymethyl)-12,27,31,34-tetraoxo-13,25,32,35-tetraoxaoctacyclo[14.13.3.3]pentatriaconta-1,3,5(30),6,8,10,19,21,23,28-decaene-20-carboxylic acid	-12.069	38.5452	771.515			0.0408129	0.0330958	0.0337155	0.0190993	0.0422263	0.03379	1.2168e-05	0.0345733	0.0288182	0.0211345
1407					38.9748	776.549			0.037494	0.0309753	0.0205432	0.0301958	0.0243987	0.0287214	0.0328506	0.0220715	0.0286001	0.0278408
1408			N-Dimethyl-2-aminoethylphosphote	-11.5746	38.9928	154.122			0.0132657	0.0170258	0.0119717	0.0110165	0.010046	0.0126651	0.0165271	0.014996	0.011074	0.014199
1409					38.9952	458.362			0.0033954	0.00521805	0.00443638	1.14782e-05	0.00681073	0.00397441	0.00369867	0.00473859	0.00314309	0.00386012
1410			Diethylphosphoric acid	-15.8461	38.9953	155.106			0.00835729	0.01252	0.00291237	0.00515427	0.010214	0.00783159	0.0064046	0.00893303	0.0044689	0.00660218
1411					39.0313	302.207			0.00531445	0.00291334	0.00429301	0.0038452	0.00330381	0.00393396	0.00390175	1.21406e-05	0.0035069	0.0024736
1412			Hippeastrine	-22.8476	39.0632	316.321			0.0224373	0.0444757	0.0260267	0.0389877	0.0205083	0.0304871	0.0386747	0.0285164	0.0569245	0.0413719
1413					39.4719	312.238			0.0060427	0.00434905	0.00337067	0.00353954	0.00579225	0.00461884	0.00183963	0.00544709	0.00515753	0.00414809
1414			3,4,5-trihydroxy-6-{[2-oxo-3-(2,3,4,5-tetrahydroxyphenyl)propanoyl]oxy}oxane-2-carboxylic acid	-21.2414	39.7671	405.279			0.00311844	1.31712e-05	0.00197227	0.0033173	1.28414e-05	0.00168681	0.00255254	0.00276332	0.00251787	0.00261125
1415					39.9485	165.05			0.0274192	0.0262542	0.0240732	0.0222288	0.0254472	0.0250845	1.2168e-05	0.0230533	0.024329	0.0157981
1416					39.9713	237.169			0.027081	0.0437936	0.0372649	0.0339869	0.0446022	0.0373457	0.0325819	1.21406e-05	0.0322056	0.0215999
1417					39.9941	238.172			1.35123e-05	0.00420073	0.00360119	0.00387389	0.00412884	0.00316364	0.00353852	0.00443168	0.00245881	0.00347633
1418					39.9971	222.054			0.0374775	0.0398738	0.0541451	0.0526633	0.0527593	0.0473838	0.0594314	0.0494198	0.0403767	0.0497426
1419					40.1013	235.107			0.00204043	0.00160265	0.00197371	0.000741417	0.0019028	0.0016522	0.00125969	1.21406e-05	0.00310335	0.00145839
1420					40.4141	260.185			0.00340909	0.00205036	0.0034308	0.00241534	0.00285563	0.00283225	0.00228737	0.00278386	0.0023664	0.00247921
1421					40.8355	181.028			1.35123e-05	0.0980532	0.10549	0.0959779	0.0911643	0.0781398	0.087244	0.0913721	0.0735121	0.0840427
1422					40.8797	259.152			0.00165992	0.00322439	0.00312644	1.14782e-05	0.00270691	0.00214583	0.00316833	0.00339612	0.00324814	0.00327086
1423			1'-hydroxytriazolam	10.4416	40.8797	360.22			0.00263813	0.00447422	0.0101716	0.0125002	0.0166077	0.00927837	0.00328455	0.0100886	0.0128673	0.00874681
1424					40.8911	87.0556			0.0924619	0.0961474	0.106571	0.0968797	0.0936836	0.0971487	1.2168e-05	0.0934884	0.100085	0.0645284
1425					40.9381	90.2957			0.000891371	0.00166909	0.00114972	0.00115422	0.00128001	0.00122888	1.2168e-05	0.000659353	0.00141418	0.000695235
1426					40.9422	127.086			0.00239245	0.00438647	0.0040796	0.00319981	0.00326263	0.00346419	0.00388685	0.00312328	0.00345234	0.00348749
1427					41.2413	197.1			0.00587418	0.00729203	0.00824586	0.00564503	0.00528499	0.00646842	0.00380779	0.0026017	0.00432711	0.00357887
1428					41.3368	377.247			0.00958775	0.00780149	0.0077242	1.14782e-05	0.00739719	0.00650442	0.00860039	0.0108634	0.00622149	0.00856174
1429					41.8063	781.547			0.0426408	0.0406012	1.22641e-05	0.0287754	0.0266092	0.0277278	0.0315679	0.0216831	0.0359338	0.0297283
1430					41.8406	821.53			0.0146814	0.0135187	0.0198227	0.0115536	0.0181861	0.0155525	1.2168e-05	0.00847047	0.0220775	0.0101867
1431					41.8435	401.248			0.00021122	0.000713586	0.00129283	0.00175698	0.00339234	0.00147339	0.000456113	0.00310588	0.00164107	0.00173435
1432			2-(6-carboxy-3,4,5-trihydroxyoxan-2-yl)propanedioic acid	9.5825	41.8507	281.195			0.0188664	0.0269933	0.00749694	0.0114228	0.0217558	0.0173071	0.0396329	0.0326071	0.0124425	0.0282275
1433					41.8599	782.55			0.0174934	0.0178509	0.00609626	1.14782e-05	0.00884634	0.0100597	0.012559	0.0143293	0.0143169	0.0137351
1434					41.8625	807.557			0.00937083	0.00712713	0.00378505	0.00572057	0.0046157	0.00612385	0.00365693	0.00266609	0.00379964	0.00337422
1435					41.8653	806.551			0.0276813	0.0221276	0.0124381	0.0181149	0.0123073	0.0185338	0.014123	0.0142066	0.0107435	0.0130244
1436					42.1714	778.518			0.0114671	0.0124159	0.00695646	0.0098363	0.00479812	0.00909479	0.00481093	0.00431086	0.00449155	0.00453778
1437					42.8194	136.062			0.219387	0.240595	0.10704	0.253429	0.131349	0.19036	0.378265	0.393804	0.30898	0.36035
1438					42.8245	336.261			0.00367025	0.00427252	0.00322082	0.00234406	0.00390401	0.00348233	1.2168e-05	1.21406e-05	0.00539649	0.00180693
1439					43.2002	463.269			0.00313916	0.00514007	0.00212783	0.00693476	0.000962574	0.00366088	0.00993794	0.00220946	0.00729372	0.00648037
1440					43.2918	418.273			0.00224059	0.00453166	0.00221675	0.00585228	0.00129747	0.00322775	0.00481339	0.00366149	0.0043633	0.00427939
1441					43.6916	156.051			0.0297252	0.0288743	0.0356505	0.0365091	0.0225529	0.0306624	0.0315692	0.0346513	0.0308255	0.0323487
1442					43.7513	737.511			0.00296865	0.00267612	0.00140696	0.00117922	0.00263014	0.00217222	0.00326859	0.00168714	0.00260954	0.00252176
1443					43.7653	308.221			0.00178114	0.0019902	0.00156904	0.00124474	1.28414e-05	0.00131959	0.00135591	0.00177069	0.00261823	0.00191494
1444			Daphnoretin	8.18859	43.7653	353.305			0.00352825	0.00503831	0.00196954	0.00301844	0.00373678	0.00345826	0.00263903	0.00348774	0.00229553	0.00280743
1445					43.7661	753.512			0.0114793	0.0108158	0.00512394	0.00760449	0.00667371	0.00833946	0.0102459	0.0054712	0.00941007	0.00837573
1446					43.899	146.98			0.0438274	0.0589817	0.0889883	0.0884086	0.0856098	0.0731632	0.0678651	0.107767	0.0931042	0.0895789
1447					44.2325	754.515			0.003321	0.00309352	0.00131418	0.00293002	0.00256594	0.00264493	1.2168e-05	0.00198639	0.0030491	0.00168255
1448					44.672	402.296			0.00161129	0.00230402	0.000792191	0.00142235	1.28414e-05	0.00122854	0.00144707	0.00153578	0.00216387	0.00171558
1449					44.7184	234.133			0.00891355	0.00612817	0.00804378	1.14782e-05	0.00692826	0.00600505	1.2168e-05	0.0103469	0.00781594	0.00605834
1450					45.1381	325.248			0.0162925	0.0132184	0.0101039	0.0106994	0.0218731	0.0144375	0.0132711	0.0190044	0.0128403	0.0150386
1451					45.1726	235.913			1.35123e-05	0.000260547	0.000143068	0.000195059	1.28414e-05	0.000125006	1.2168e-05	0.000840942	1.28864e-05	0.000288665
1452					45.1754	378.25			0.000861934	0.000946889	0.000229371	0.00151062	0.000789518	0.000867665	0.00105321	0.000572128	0.00120329	0.000942876
1453			lamotrigine-2-N-glucuronide	-17.251	45.5924	432.251			0.00741342	0.00364997	0.00141637	0.00342107	0.000625867	0.00330534	0.00108178	0.000656653	0.0015539	0.00109744
1454			Arsenobetaine	8.14879	45.6191	179.07			0.00538371	0.00420705	1.22641e-05	0.0031815	0.00378911	0.00331473	0.00249819	0.00272278	0.0024305	0.00255049
1455					45.6214	137.07			0.0259043	0.0518815	0.0181945	0.0198901	0.0402764	0.0312294	0.010244	1.21406e-05	1.28864e-05	0.00342301
1456					45.6268	204.142			0.00918152	0.00853685	0.00977334	0.0105478	0.0075415	0.0091162	0.00510767	0.00432272	0.00497121	0.00480053
1457					45.6269	636.486			0.000748067	0.00106043	0.00142057	0.00165913	1.28414e-05	0.000980207	0.00174251	0.000269887	0.000981915	0.000998105
1458					45.6613	103.075			0.00168613	0.00309674	0.00307155	0.00322724	0.00375063	0.00296646	0.00352081	0.00356971	0.00172018	0.0029369
1459					46.6199	149.042			1.35123e-05	0.00218246	1.22641e-05	0.0018121	0.00216163	0.00123639	0.00230539	0.00193963	1.28864e-05	0.0014193
1460			Thioguanosine 5'-diphosphate	19.6101	46.6209	460.282			0.00358426	1.31712e-05	0.00404256	0.00381934	0.00342564	0.002977	0.00555613	0.00539991	0.00875825	0.00657143
1461					46.6219	190.126			0.00821672	0.00613572	0.00879468	0.00787346	0.00678357	0.00756083	0.00367274	0.00596386	0.00780095	0.00581252
1462					46.6219	298.222			0.00507683	0.00843459	0.00116646	0.00247332	0.0068573	0.0048017	0.00656973	0.00651861	0.00400027	0.0056962
1463			Glycerophosphoglycerol	20.7478	47.4853	247.165			0.00955987	0.00980461	0.0135712	0.0120672	0.0151361	0.0120278	0.00528745	0.00364252	0.00629272	0.00507423
1464					47.5094	262.11			0.00127775	0.00190071	0.00074973	1.14782e-05	0.00169212	0.00112636	1.2168e-05	0.00129223	0.00158254	0.000962315
1465					47.5094	539.287			0.00266358	0.00122312	0.000773767	0.00249139	0.00252383	0.00193514	0.00172878	0.00196933	0.0016526	0.00178357
1466					47.5396	245.136			0.00408158	0.0074693	0.00309621	0.00206313	0.00436548	0.00421514	0.00089629	0.00515539	0.00198332	0.00267833
1467					47.6227	220.108			0.00305031	0.00310146	0.00261602	0.00166506	1.28414e-05	0.00208914	0.00308384	0.00462264	0.00386889	0.00385846
1468					48.4294	481.281			0.0366957	0.0408097	0.0189375	0.0558415	0.00408316	0.0312735	0.0482926	0.0199573	0.067661	0.0453036
1469					48.4768	207.061			0.00288937	1.31712e-05	0.00461361	0.00324423	0.00408501	0.00296908	0.0035501	0.00267834	0.00272493	0.00298446
1470					48.5159	252.195			0.000586274	0.00156812	0.000729417	0.000296852	0.00186903	0.00100994	0.000246392	0.00259363	0.00101504	0.00128502
1471					48.5242	888.554			0.00107074	0.000754718	0.00147494	0.0011201	0.000844455	0.00105299	0.000765899	0.000455997	0.000258817	0.000493571
1472					48.5242	898.542			0.00263545	0.00226506	0.00139145	0.00103974	0.00160315	0.00178697	0.0022649	0.00195666	0.00131777	0.00184644
1473			dTDP-D-forosamine	24.3092	48.6006	544.42			0.00205332	0.0041736	0.000829139	0.000642496	0.00240169	0.00202005	1.2168e-05	0.00113192	0.000954537	0.000699542
1474					48.6347	219.076			0.00191912	0.00286844	0.00238549	0.00265914	0.00193772	0.00235398	0.00133457	0.00180876	0.00229921	0.00181418
1475					48.6347	546.436			1.35123e-05	1.31712e-05	0.000665667	0.000554447	0.000950212	0.000439402	0.000858257	0.000500899	0.000741901	0.000700352
1476			dTDP-4-oxo-2,3,6-trideoxy-D-glucose	-15.4159	49.3882	515.314			0.00132178	0.00182208	0.000845989	0.00258173	0.00108937	0.00153219	0.00263213	0.00133196	0.00350117	0.00248842
1477					49.4042	145.097			0.00263424	0.00372923	0.0036633	0.002409	0.00237212	0.00296158	0.00229743	0.00149022	0.00303278	0.00227348
1478			Lorazepam glucuronide	-3.75827	49.4319	498.287			0.0647831	0.0716041	0.0349023	0.105606	0.00763548	0.0569061	0.086356	0.0357006	0.124208	0.0820883
1479					49.4596	462.267			0.0340312	0.0401819	0.0184269	0.05698	0.00404783	0.0307336	0.0471352	0.0186617	0.0629126	0.0429032
1480					49.4644	480.277			0.132929	0.150723	0.070941	0.20661	0.0183081	0.115902	0.176137	0.0719507	0.246084	0.164724
1481					49.4644	915.569			0.0352197	0.0309245	0.0242971	0.0306035	0.028332	0.0298754	0.0261918	0.0238563	0.0229353	0.0243278
1482					49.4693	499.292			0.0179843	0.0199012	0.00936803	0.0275116	0.00160474	0.015274	0.022572	0.0105453	0.0332796	0.0221323
1483			Flutamide	-11.9486	49.4849	277.216			0.0078145	0.00992896	0.00588864	0.00504293	0.0114614	0.00802728	0.00527502	0.00863832	0.00776503	0.00722612
1484					49.5503	267.18			0.0240805	0.0351724	0.00843624	0.0128017	0.028455	0.0217892	0.0290655	0.0270715	0.0222087	0.0261152
1485					49.5503	765.548			0.0413752	0.0133721	0.0132205	0.0205354	0.0111219	0.019925	0.0189841	0.0141707	1.28864e-05	0.0110559
1486					49.5503	766.558			0.0418891	0.0495539	0.0351454	1.14782e-05	0.0234247	0.0300049	0.0338615	0.0327543	0.0256834	0.0307664
1487			Tricrozarin A	17.3374	49.9687	295.226			0.0049417	0.00494435	0.00282311	0.00307743	0.00696303	0.00454992	0.00118538	0.00454974	0.00412167	0.0032856
1488					50.0012	268.183			0.00178302	0.00305892	0.00156435	0.00120673	0.00213056	0.00194872	0.00249901	0.00326582	0.00161878	0.0024612
1489					50.0206	738.533			0.00321502	0.00367599	0.00119995	0.00602757	0.000147743	0.00285326	0.00376048	0.00119446	0.00426407	0.003073
1490			Cyanidin	5.25277	50.3312	288.253			1.35123e-05	0.014201	0.0139764	0.0140595	0.0149336	0.0114368	0.0145106	0.0158834	0.0158973	0.0154304
1491			4,4'-Diaminostilbene dihydrochloride	9.39414	50.3471	284.206			0.00801021	0.0137845	0.0025728	0.0052316	0.0101239	0.00794459	0.010444	0.00929289	0.00786929	0.00920205
1492					50.3757	916.574			0.0172947	0.014688	0.0130219	0.0143091	0.0146749	0.0147977	0.0133247	0.0112843	1.28864e-05	0.00820728
1493					50.3997	887.537			0.00144346	0.000903661	0.000664596	0.000568504	0.00133256	0.000982555	0.000344615	0.00105939	0.001173	0.000859003
1494					50.4044	203.995			1.35123e-05	1.31712e-05	0.00153557	0.00188732	0.00228435	0.00114679	0.00174603	0.00413303	0.0031419	0.00300699
1495					50.4282	134.081			0.0719265	0.074178	1.22641e-05	0.0655142	0.0747643	0.057279	0.06257	0.0527148	0.0613172	0.0588673
1496					50.4442	917.575			0.00344537	0.00446161	0.00398353	1.14782e-05	0.0045287	0.00328614	0.00375021	0.00373421	0.00362736	0.00370393
1497			7-Carboxy-7-carbaguanine	11.5503	50.5544	195.157			0.0024783	0.0048831	0.0039346	0.00255086	0.00111135	0.00299164	0.00273131	0.00292688	0.000713804	0.002124
1498					50.8805	176.09			0.00269861	0.0020629	0.00362191	0.00311763	0.00458328	0.00321687	0.00285449	0.00448984	0.00440726	0.00391719
1499					50.9293	175.086			0.0330843	0.0390482	0.0380462	0.0397489	0.056651	0.0413157	0.0413948	0.0555749	0.0582199	0.0517299
1500					51.3481	209.138			0.0508658	0.0765771	0.0622254	0.0503771	0.0717557	0.0623602	0.0402394	0.0660238	0.0370576	0.0477736
1501			Vinclozolin	-16.6277	51.3488	287.113			0.00141822	0.000967764	0.00191849	0.00154258	0.00101442	0.0013723	0.000894557	0.0019265	0.00141306	0.00141137
1502			D-Ribose 5-phosphate	11.9673	51.3633	231.12			0.00321989	0.00407576	0.00313282	0.00262751	0.00347541	0.00330628	0.00201556	0.00316862	1.28864e-05	0.00173236
1503					51.364	254.196			1.35123e-05	0.00847558	0.0111886	0.0080096	0.00975747	0.00748896	0.00578764	0.00931928	0.0042937	0.00646687
1504					51.3792	160.133			1.35123e-05	0.00975139	0.00528135	0.00460934	0.00703484	0.00533809	0.00594082	0.00690088	0.00842323	0.00708831
1505					51.3792	311.232			0.00724246	0.00710122	0.00420212	0.00427747	0.0104221	0.00664907	0.0074255	0.0088407	0.00521359	0.00715993
1506					51.4455	234.153			0.00348168	0.0030805	0.00402899	0.00358788	0.00351117	0.00353804	0.00213628	0.00202011	0.00267225	0.00227621
1507					52.2815	133.086			0.0025216	0.00244997	0.00239508	0.00236956	0.00192503	0.00233225	0.00130901	0.00220009	0.00106054	0.00152321
1508					52.2943	302.248			0.00243936	0.00289682	0.00444044	0.00536319	1.28414e-05	0.00303053	0.00340882	0.00668353	0.00521041	0.00510092
1509					52.2943	328.233			0.00814041	0.0057665	0.00202408	0.00190258	0.00131112	0.00382894	1.2168e-05	0.00297281	0.00320973	0.0020649
1510					52.4609	900.558			0.00436295	0.00331335	0.00271095	0.00398616	0.00189815	0.00325431	0.00324519	0.00161934	0.00227549	0.00238001
1511			Lead nitrate	4.31911	53.1829	332.219			0.00187137	0.0011509	0.00157414	0.00216959	0.00287558	0.00192831	0.000757728	0.00122444	0.00113156	0.00103791
1512					53.1932	317.088			0.0195123	1.31712e-05	0.0102001	0.0132914	0.0190387	0.0124111	0.00926226	0.0111647	0.0108809	0.0104359
1513			5-Phosphonooxy-L-lysine	-18.2356	53.2238	243.17			0.00295981	0.00183557	0.00339929	0.00281381	0.00269047	0.00273979	0.00170772	0.00230093	0.00239011	0.00213292
1514					53.24	809.55			0.0646704	0.0386316	0.0283633	0.037625	0.0238089	0.0386199	0.0249311	0.0217684	0.0131628	0.0199541
1515					53.244	318.091			0.00133106	0.000630886	0.00079808	0.00142655	1.28414e-05	0.000839883	0.0013427	0.00103683	0.000881111	0.00108688
1516					53.2462	131.081			0.00954444	0.00655332	0.0079916	0.00538296	0.00661784	0.00721803	0.0067206	0.00620434	0.00806154	0.00699549
1517					53.2462	297.217			0.00195121	0.00195695	0.00114936	0.000861237	0.00229463	0.00164268	0.00206287	0.0018321	0.00108064	0.00165853
1518					53.2483	91.0584			0.00328735	0.00371031	0.00337051	0.00309488	0.00397679	0.00348797	0.00285047	0.00279215	0.00454814	0.00339692
1519			FAD	-0.628209	53.2514	786.556			0.00281009	0.00285254	0.00179122	0.00244553	0.00224622	0.00242912	0.00256334	0.00263815	0.00168726	0.00229625
1520					53.2929	127.061			0.00527358	0.00269757	0.00377982	0.00357341	0.00379819	0.00382451	0.00350292	0.0029782	1.28864e-05	0.00216467
1521			Amaroswerin	-21.1215	53.313	603.535			0.490552	0.380842	0.153867	0.372011	0.486111	0.376677	0.193165	0.565484	0.210941	0.323197
1522					53.313	604.539			0.205578	0.0521415	0.0656378	0.158632	0.203115	0.137021	0.0801442	0.241283	0.233198	0.184875
1523			Luteoskyrin	11.4469	53.815	575.502			0.552622	0.563684	0.167348	0.299409	0.150139	0.34664	0.246945	0.553427	0.716501	0.505624
1524					53.815	576.507			0.225216	0.225319	0.0703548	0.125279	0.0645082	0.142136	0.10331	0.233767	0.303258	0.213445
1525			Proanthocyanidin A2	13.3409	53.815	577.519			0.829701	1.13215	0.253795	0.532075	0.172561	0.584056	0.2051	0.634069	0.752617	0.530595
1526					53.815	578.523			0.334165	0.450636	0.0993231	0.216945	0.0697829	0.23417	0.0835272	0.260662	0.304833	0.216341
1527					53.8177	192.174			0.000877865	0.000864709	0.00194394	0.000700443	0.00111967	0.00110133	0.00199297	0.00193859	0.00172029	0.00188395
1528			Pedunculagin	2.16622	53.8177	785.55			0.0249204	0.0313351	0.0124582	0.0260168	0.0166818	0.0222825	0.0179878	0.0176035	0.0195015	0.0183643
1529			2-hydroxy-3-[4-hydroxy-3-(sulfooxy)phenyl]propanoic acid	-20.8133	53.8195	279.231			1.35123e-05	0.00885232	0.0070767	0.00488668	0.00849599	0.00586504	0.00615222	0.0072436	0.00753484	0.00697689
1530					54.1303	756.518			0.00739121	0.00652268	0.0027877	0.00728137	0.00382268	0.00556113	0.00331482	0.00293642	0.00506148	0.00377091
1531					54.1303	780.516			0.0342473	0.0400832	0.0241502	0.034072	0.0193287	0.0303763	0.0201465	0.0132232	0.0178742	0.0170813
1532					54.1754	757.518			0.0021026	0.00262841	0.0010855	0.00363773	0.000505274	0.0019919	0.000750619	0.00048386	0.00118128	0.000805254
1533					54.1818	791.522			0.0199078	0.0229801	0.0104377	0.0119254	0.00614431	0.014279	0.00969337	0.00718306	0.0061117	0.00766271
1534					54.1969	760.547			0.00128483	0.00136545	0.00108163	0.00129241	0.00169315	0.0013435	0.000740364	0.00168935	0.0014967	0.0013088
1535					54.1988	784.547			0.0772756	0.0505767	0.0399325	0.0490014	0.0331683	0.0499909	0.0386392	0.0385139	0.0686273	0.0485935
1536					54.2561	763.489			0.00984157	0.00856998	0.00562819	0.010091	0.00310504	0.00744716	0.00319841	0.00197079	0.0022903	0.0024865
1537					54.3116	739.49			0.00226771	0.00282986	0.000945782	0.00200184	0.000700443	0.00174913	0.00143398	0.000634938	0.00142506	0.00116466
1538					54.772	837.582			1.35123e-05	0.00738909	0.00794312	0.0125773	0.0057941	0.00674344	0.00739173	0.0053848	0.00603353	0.00627002
1539					55.0758	810.554			0.00870953	0.0105728	0.00451165	0.00620026	0.00368689	0.00673622	0.00248557	0.00286772	0.00462751	0.00332693
1540					55.103	284.076			1.35123e-05	1.31712e-05	0.00165346	0.00219871	0.00589361	0.00195449	0.000411197	1.21406e-05	1.28864e-05	0.000145408
1541					55.1198	251.106			0.00209822	0.00193552	0.00282412	0.00247658	0.00256836	0.00238056	0.000615384	0.000834816	0.00101275	0.000820982
1542					55.1411	800.55			0.00393232	0.00312863	0.00299777	0.00260722	0.00312022	0.00315723	0.00472647	0.00468684	0.00635147	0.00525493
1543					55.1432	109.059			0.0267283	0.0360025	0.0350113	0.0304995	1.28414e-05	0.0256509	0.0178486	0.0248839	0.0174675	0.0200667
1544			Chlorobenside	-23.8047	55.1444	270.19			0.00462476	0.0092236	0.00257971	0.00254324	0.00534827	0.00486392	0.00733485	0.00397339	0.00539944	0.00556923
1545					55.1963	108.056			1.01957	0.571924	0.625543	0.648952	0.699986	0.713195	0.385779	0.442073	0.421381	0.416411
1546			Profluralin	-13.9234	55.2597	348.292			0.0094936	0.00474863	0.00681328	0.0068261	0.00488869	0.00655406	0.00645386	0.00373993	0.00557	0.0052546
1547					55.5922	885.55			0.0158391	0.0109524	0.0202435	0.0142981	0.0171924	0.0157051	1.2168e-05	0.011895	0.0165097	0.00947226
1548					55.6555	441.241			0.000432176	0.000601889	0.00030227	0.000388058	0.000303976	0.000405674	0.000775299	0.000801632	0.00114745	0.000908128
1549					56.0283	812.579			0.0491709	0.0132845	0.014577	0.0367406	0.0125776	0.0252701	0.0275338	0.0163514	0.00848115	0.0174555
1550					56.0283	845.608			1.35123e-05	1.31712e-05	0.00231123	0.00223722	0.00244042	0.00140311	1.2168e-05	0.00234191	0.00266385	0.00167264
1551			3,4,5-trihydroxy-6-(3-{5,6,7-trihydroxy-4-oxo-8-[3,4,5-trihydroxy-6-(hydroxymethyl)oxan-2-yl]-4H-chromen-2-yl}phenoxy)oxane-2-carboxylic acid	10.3393	56.0478	625.518			0.0386189	0.0317918	0.026831	0.0376823	0.0460037	0.0361855	0.0168729	0.0275935	0.0237205	0.022729
1552					56.0478	652.539			0.0745754	0.0697169	0.0484697	0.0613765	0.0397918	0.0587861	0.0504766	0.0469528	0.0479237	0.048451
1553			Quercetin 3-O-beta-D-glucosyl-(1->2)-beta-D-glucoside	14.807	56.059	627.533			0.374678	0.37439	1.22641e-05	0.308953	0.37848	0.287303	0.372266	0.305347	0.347564	0.341725
1554			Malonylapiin	-18.4022	56.0703	651.534			0.15926	0.153021	0.100948	0.126399	0.090426	0.126011	0.115088	0.0949881	0.107239	0.105772
1555			Delphinidin 3-O-(6-caffeoyl-beta-D-glucoside)	7.19099	56.0816	628.538			0.172639	0.171288	0.129094	0.145809	0.138151	0.151396	0.16814	0.147391	0.157773	0.157768
1556					56.0816	653.544			0.0152217	0.0227321	0.0135094	0.0164329	0.0109084	0.0157609	0.0106612	0.0105962	0.0164278	0.0125617
1557					56.0816	817.577			0.0153336	0.00773233	0.00978317	0.00715427	0.00967591	0.00993586	0.013708	0.0117623	0.0124616	0.012644
1558			2-O-(alpha-D-Mannosyl)-D-glycerate	3.03741	56.0928	269.226			0.00974712	0.0134252	0.0116844	1.14782e-05	0.0127271	0.00951906	1.2168e-05	0.0115499	0.0146118	0.00872465
1559					56.0928	728.476			0.00249751	1.31712e-05	0.00034551	0.000138247	0.00169368	0.000937622	1.2168e-05	0.0020446	0.00111534	0.00105737
1560					56.0956	253.164			0.0133479	0.0207117	0.00278986	0.00428004	0.0118213	0.0105902	0.0172098	0.0106711	0.0134779	0.0137863
1561					56.0956	624.505			0.0457264	0.0660081	0.0384366	0.065161	0.0216712	0.0474007	0.02563	0.0240164	0.0317882	0.0271449
1562			3,4,5-trihydroxy-6-(2-hydroxy-5-{3,5,7-trihydroxy-6-[3,4,5-trihydroxy-6-(hydroxymethyl)oxan-2-yl]-3,4-dihydro-2H-1-benzopyran-2-yl}phenoxy)oxane-2-carboxylic acid	-0.610796	56.0956	629.543			0.0487165	0.0455437	0.0334134	0.0369955	0.039447	0.0408232	0.0446737	0.04023	0.0447114	0.043205
1563			S-(2,2-Dichloro-1-hydroxy)ethyl glutathione	-5.72428	56.0985	421.271			0.002626	0.00493613	0.000990126	1.14782e-05	0.00163215	0.00203918	0.00220964	0.00177729	1.28864e-05	0.00133327
1564					56.1336	237.196			0.00811318	1.31712e-05	0.00728402	0.00691863	0.00766611	0.00599902	0.00654554	1.21406e-05	0.00748617	0.00468128
1565					56.1651	435.251			0.00551877	0.00786346	0.00466791	0.00712931	0.00258446	0.00555278	0.00433864	0.00232629	0.00324983	0.00330492
1566					56.1651	464.285			0.0037552	0.00334286	0.00241071	0.00214491	0.00211762	0.00275426	0.00183363	0.00154267	0.00187064	0.00174898
1567			Genistein 4',7-O-diglucuronide	18.1886	56.1744	623.504			0.0958522	0.10586	0.0626529	0.0796705	0.0637531	0.0815578	0.0657027	0.0504355	0.122199	0.0794456
1568			3-hydroxypropanoyl-CoA(4-)	1.22309	56.3655	836.578			0.0459383	0.0124691	0.0290097	0.0506944	0.0192268	0.0314677	0.0212163	0.012123	0.0173646	0.0169013
1569					56.5196	884.563			0.00206597	0.0023655	0.00180203	0.00215461	0.00192661	0.00206294	0.000604663	0.00103415	0.000622281	0.000753699
1570					56.6671	463.283			0.0186115	0.0163283	0.012607	0.0130881	0.0123209	0.0145912	0.00984627	0.0109793	0.0103342	0.0103866
1571			Olsalazine	14.2297	56.9688	303.251			1.35123e-05	0.00306407	0.00139145	0.00221599	0.00218918	0.00177484	0.00256979	0.00324206	0.00215125	0.00265436
1572					56.9688	320.261			1.35123e-05	0.0011737	0.0012188	0.00209845	0.000771229	0.00105514	0.00068072	0.000216328	0.000628936	0.000508661
1573			{[4-(7-methoxy-2-oxo-2H-chromen-6-yl)-2-oxobut-3-en-1-yl]oxy}sulfonic acid	-9.50246	56.9688	341.304			0.0430749	0.0464682	0.0231083	0.0481191	0.0429699	0.0407481	0.0362671	0.0307037	0.050688	0.0392196
1574					56.9688	857.566			0.00648372	0.00649193	0.00483358	1.14782e-05	0.00688632	0.0049414	0.00813953	0.00509785	0.00680825	0.00668188
1575					57.0087	774.531			0.00827671	0.00642157	0.00215552	0.00959278	0.00683296	0.00665591	0.00443192	0.00484597	0.00365102	0.00430963
1576					57.0304	601.518			0.135091	0.116455	0.100445	0.121412	0.146192	0.123919	0.073722	0.135135	0.11721	0.108689
1577					57.0419	600.506			0.0463799	0.0542314	0.0361973	0.039079	1.28414e-05	0.0351801	0.0395613	0.0446204	0.0539447	0.0460422
1578			Fusaroskyrin	-24.2552	57.048	599.503			0.13262	0.121766	0.0868574	0.0932368	0.0934215	0.10558	0.106204	0.101773	0.130432	0.112803
1579			6-Hydroxy flavin adenine dinucleotide	3.73268	57.048	802.559			0.0295226	0.0284103	0.0169155	0.0228647	0.0173769	0.023018	0.0215868	0.0157808	0.0251885	0.020852
1580					57.048	826.559			0.049784	0.0342117	0.020339	0.0318516	0.0226885	0.0317749	0.0235028	0.0238828	0.016535	0.0213068
1581			Mallotinic acid	-2.2499	57.0571	803.562			0.0116042	0.00851602	0.00651552	0.0108421	0.00633534	0.00876265	0.00810582	0.00830417	0.010699	0.00903633
1582			Nedaplatin	-4.59401	57.0656	304.186			0.000845692	0.00105553	0.00236521	0.00138498	1.28414e-05	0.00113285	0.000298019	1.21406e-05	0.000243328	0.000184496
1583					57.0763	788.543			0.0160993	0.0149335	0.0111472	0.00824191	0.0117777	0.0124399	0.0160827	0.0129017	0.0168588	0.0152811
1584					57.0806	827.561			0.0222133	0.0175343	0.00851735	0.0145729	0.00827535	0.0142226	0.0114535	0.0110524	0.00904713	0.0105177
1585			Pyruvate	20.5458	57.0939	89.0712			0.006243	0.00382529	0.00236244	0.0033128	0.00324176	0.00379706	0.00400168	0.00195961	0.00184061	0.00260064
1586					57.1816	605.543			0.0550472	0.0480359	0.0443602	0.0439045	0.0526114	0.0487918	0.0525772	0.059656	0.0595033	0.0572455
1587					57.4727	748.52			0.015404	0.0144386	0.0116172	0.00793184	0.0108683	0.012052	0.018093	0.015755	0.0210624	0.0183034
1588					57.5095	205.118			0.00923236	0.00503586	0.00964837	0.0110681	0.00809639	0.00861621	0.00234022	0.00328767	0.00582331	0.00381707
1589					57.6189	602.521			0.0577125	0.043739	0.0424592	0.0508658	0.0612786	0.051211	0.0223171	0.0420426	0.0297823	0.0313806
1590					57.6189	792.578			0.11472	0.0510239	0.0653561	0.0542393	0.0831135	0.0736906	0.0819381	0.0874979	0.0753566	0.0815975
1591					57.91	493.291			0.000853838	1.31712e-05	0.00139265	0.00151033	0.00157129	0.00106826	1.2168e-05	0.000290843	0.00102168	0.000441563
1592					57.9232	156.04			0.0108646	0.00664957	1.22641e-05	1.14782e-05	1.28414e-05	0.00351014	0.00302699	0.00169018	1.28864e-05	0.00157668
1593					57.9232	491.277			0.00182645	0.00188937	0.00210756	0.00158192	0.00274297	0.00202965	0.0029463	0.00120868	0.00254126	0.00223208
1594					57.9232	750.536			0.018838	1.31712e-05	0.0163875	0.0131761	1.28414e-05	0.00968552	0.015325	0.0138903	0.0156936	0.0149696
1595					57.9232	793.582			0.0515801	0.0228452	0.030385	0.0267948	0.0393522	0.0341915	0.043445	0.0441711	0.0355438	0.0410533
1596					57.9405	775.548			0.0320523	0.0253818	0.0272355	0.0236299	0.0299554	0.027651	0.0343605	0.0387191	0.0368397	0.0366398
1597					57.9405	795.595			1.35123e-05	0.0151173	0.0150998	0.0148748	0.0113222	0.0112855	0.0121519	0.0125859	0.0131641	0.012634
1598					57.9578	794.589			1.35123e-05	0.0355486	0.0358354	0.0368912	0.0264274	0.0269432	0.0331365	0.0375983	0.0336491	0.0347946
1599					57.9615	776.55			0.0153243	0.0109787	0.0123742	0.0111556	0.0185565	0.0136778	0.0158671	0.0162726	0.0170132	0.0163843
1600					57.9652	200.049			0.00329614	0.00283767	0.00727012	0.00295343	0.0050032	0.00427211	0.00474135	0.00294215	0.00308664	0.00359005
1601					57.9857	243.087			0.00237667	0.00346813	1.22641e-05	0.00397975	0.00263469	0.0024943	0.0027804	0.00268982	0.00270852	0.00272625
1602					57.9926	778.559			0.00302808	0.00190231	0.00269578	0.00207361	0.00328237	0.00259643	0.0023459	0.00394224	0.0037832	0.00335711
1603					58.0992	887.574			1.35123e-05	0.00591502	0.00481008	0.00494602	0.00549495	0.00423591	0.00520052	0.00473356	1.28864e-05	0.00331566
1604					58.1304	231.072			0.0334648	0.0203663	0.0450124	0.00573523	0.00864782	0.0226453	0.0173236	0.00571011	0.00243576	0.00848982
1605					58.2751	765.548			0.040652	0.0406909	0.0313829	0.0200599	0.0292256	0.0324023	0.0431135	0.0335583	0.0199495	0.0322071
1606					58.5778	767.562			0.0529124	1.31712e-05	0.0385755	0.0297574	0.0273112	0.029714	0.0300749	0.0356404	0.0427293	0.0361482
1607			Vicianose	-14.9636	58.8282	313.273			0.0351522	0.0482625	0.0220304	0.0417953	0.0200381	0.0334557	0.0311287	0.0257306	0.0538328	0.0368974
1608					58.8282	314.277			0.00307426	0.00881191	0.00380692	0.00770147	0.00325808	0.00533053	0.00341126	0.00284913	0.00943954	0.00523331
1609			({3-[(7-methoxy-2-oxo-2H-chromen-8-yl)methyl]-2-methyloxiran-2-yl}methoxy)sulfonic acid	-6.66875	58.8282	357.355			0.00259755	0.00160933	0.00201665	0.00218152	0.00199675	0.00208036	0.00181459	0.00158634	1.28864e-05	0.00113794
1610					58.8615	196.126			0.00398888	0.00507767	0.00411926	0.00248087	0.00417256	0.00396785	0.00153826	0.00182781	0.000871723	0.0014126
1611					58.871	337.274			0.0609716	0.0518685	0.0638912	0.0505702	0.0650864	0.0584776	1.2168e-05	0.0646906	0.0904404	0.0517144
1612					58.8804	188.066			0.0333911	0.0188227	1.22641e-05	0.00642331	0.00643552	0.013017	0.0157804	0.00460818	0.00377977	0.0080561
1613					58.8804	380.256			0.00168528	0.00346433	0.00563855	0.0017012	0.00198381	0.00289463	0.00615958	0.000771727	0.00259706	0.00317612
1614					58.8864	195.122			0.0520876	0.0662737	0.0485804	0.0416682	0.0557402	0.05287	0.0408971	0.0570666	0.0397967	0.0459202
1615					58.8864	339.288			0.0628065	0.111814	0.0656342	0.0656916	0.0590665	0.0730027	0.0889468	0.0576135	0.0820575	0.0762059
1616			Miraxanthin-I	-10.4765	58.8924	359.37			0.00616484	0.00576877	0.00489136	0.00420743	0.00534217	0.00527491	0.00462091	0.00612856	0.00517757	0.00530901
1617					58.8937	871.579			0.00852831	0.000222804	1.22641e-05	1.14782e-05	1.28414e-05	0.00175754	0.0239662	0.0235921	0.029711	0.0257564
1618					58.8937	872.581			0.00442887	1.31712e-05	1.22641e-05	1.14782e-05	1.28414e-05	0.000895726	0.00972681	0.0129519	0.0127467	0.0118084
1619					58.8937	897.594			0.00332784	0.000356913	1.22641e-05	1.14782e-05	1.28414e-05	0.000744267	0.0157812	0.0124857	0.0121113	0.0134594
1620					58.8951	870.567			0.00226501	1.31712e-05	0.000160101	1.14782e-05	1.28414e-05	0.000492521	0.011732	0.00799775	0.0102739	0.0100012
1621					58.8951	898.599			0.00207652	0.000300806	1.22641e-05	1.14782e-05	1.28414e-05	0.000482782	0.00761207	0.00654305	0.00617216	0.00677576
1622			Deoxyviolaceinic acid	-4.21261	58.9134	358.368			0.0288905	0.0258669	0.0228885	0.0178758	0.0236425	0.0238329	0.0288769	0.0323346	0.0237304	0.028314
1623					58.9134	869.564			0.00566429	0.00017512	0.000261036	0.000776001	0.000459468	0.00146718	0.0251737	0.0185395	0.0244542	0.0227224
1624			3'-Azido-3'-deoxy-5'- O-beta-D-glucopyranuronosylthymidine	23.2195	59.0462	444.383			0.053756	0.057049	0.0631628	0.077883	0.0604058	0.0624513	0.0286495	0.0383721	0.046528	0.0378498
1625			Graticin	-18.9039	59.0462	445.387			0.014017	0.0167213	0.0205299	0.0247945	0.0194336	0.0190993	0.00834085	0.0129796	0.0155465	0.012289
1626					59.2	158.06			1.35123e-05	0.0171334	0.0216073	0.0121569	0.0427809	0.0187384	0.0172197	0.0271509	0.0163226	0.0202311
1627					59.2	370.277			0.000357033	0.00196726	0.00158487	0.000824126	0.00227143	0.00140095	0.0031178	1.21406e-05	0.00452727	0.0025524
1628					59.4824	240.18			1.35123e-05	0.00824987	0.0107434	0.0085219	0.0102347	0.00755267	0.00710371	0.00914392	0.00585832	0.00736865
1629			meso-Tartaric acid	13.7283	59.7639	151.096			0.00879059	0.00590019	0.00422516	0.00717865	0.00497778	0.00621447	0.00352948	0.00243536	0.00736301	0.00444262
1630					59.7644	79.0417			1.35123e-05	1.31712e-05	1.22641e-05	1.14782e-05	1.28414e-05	1.26534e-05	0.0297789	0.0250391	0.025742	0.0268533
1631					59.7644	96.0445			1.35123e-05	1.31712e-05	1.22641e-05	1.14782e-05	1.28414e-05	1.26534e-05	0.00443919	0.00695654	0.00725171	0.00621581
1632					59.7644	164.081			0.0726547	0.00479961	0.00387663	0.00326067	0.00521926	0.0179622	0.265178	0.228791	0.238718	0.244229
1633					59.7644	78.0339			0.000543197	1.31712e-05	1.22641e-05	1.14782e-05	1.28414e-05	0.00011859	0.00698312	0.00396031	0.00544619	0.00546321
1634					59.7648	124.058			0.255715	0.00526073	0.00277912	0.0020358	0.00290988	0.0537402	1.1266	0.878662	0.936394	0.980553
1635					59.7648	125.059			0.0158175	0.0176457	0.0168934	0.0227615	0.0213763	0.0188989	0.0256529	0.0214724	0.01856	0.0218951
1636					59.7648	127.08			0.0260513	0.00470012	0.00421797	0.00376154	0.00431492	0.00860917	0.132485	0.131743	0.125286	0.129838
1637			(6-carboxy-3,4,5-trihydroxyoxan-2-yl)[4-(2H-chromen-2-ylidene)cyclohexa-2,5-dien-1-ylidene]oxidanium	-9.46608	59.7718	400.377			0.0023358	0.00246649	0.000968267	0.0017221	0.000768644	0.00165226	0.0020034	0.000836212	1.28864e-05	0.000950833
1638			Halomon	-16.4658	59.7794	402.394			0.0202526	0.0172138	0.0127851	0.0124645	0.0115083	0.0148449	0.0126377	0.0159474	0.0143727	0.0143192
1639					59.7871	388.23			0.00120426	0.00168211	1.22641e-05	0.00105924	0.00184842	0.00116126	0.000413488	1.21406e-05	0.000396571	0.000274067
1640			Flavanone 7-O-beta-D-glucoside	-12.2935	59.7996	403.397			0.0051797	0.00470999	0.00304064	0.00260549	0.00217722	0.00354261	0.00162284	0.00329474	0.00194539	0.00228766
1641			Samaderin A	-0.635945	60.6412	331.339			0.0268504	0.0240782	0.0175771	0.0175225	0.014544	0.0201144	0.021231	0.0211657	0.0191511	0.0205159
1642					60.7067	280.141			0.00220898	0.00188534	0.00252951	0.00336429	0.00154283	0.00230619	1.2168e-05	0.000660675	0.000896844	0.000523229
1643			Flutamide	-12.1477	60.7308	277.216			0.00524596	0.00684519	0.00361295	0.00366563	1.28414e-05	0.00387651	0.000785271	0.00136482	0.00398853	0.00204621
1644					60.7308	320.127			0.00365344	0.0037362	0.00412993	0.00347351	0.00310369	0.00361935	0.00147209	0.000382755	0.00148769	0.00111418
1645					60.7308	902.575			0.0419228	0.0422293	0.0203734	0.0267238	0.0395671	0.0341633	0.0286518	0.0361528	0.0227987	0.0292011
1646					60.7564	262.13			0.00180476	0.00146126	0.00229008	1.14782e-05	0.00231718	0.00157695	1.2168e-05	0.000499583	0.00124106	0.000584271
1647					60.7564	903.577			0.0208308	1.31712e-05	0.0152953	0.0136855	0.0141258	0.0127901	0.0156473	0.00972962	0.00982014	0.0117323
1648			TG(14:0/18:0/24:1(15Z))	21.8836	60.8056	918.566			0.00404624	0.00699375	0.00726204	0.00616008	1.28414e-05	0.00489499	0.00514934	0.00551623	0.00379757	0.00482105
1649					60.8184	97.0398			0.0441849	0.0432127	0.0290249	0.0433631	0.0386339	0.0396839	0.0153405	0.023512	0.0228599	0.0205708
1650			TG(14:0/24:1(15Z)/o-18:0)	18.9083	60.8184	904.58			0.0118533	0.00889317	0.00522162	0.00665842	0.004813	0.0074879	0.00522708	0.00477443	0.00359279	0.00453143
1651					60.8804	931.608			1.35123e-05	0.000500027	0.000677629	0.00078161	0.000521423	0.00049884	1.2168e-05	1.21406e-05	0.000165481	6.32633e-05
1652			Hippeastrine	-22.8403	61.005	316.321			0.0270448	0.0204784	0.0218619	0.0205939	1.28414e-05	0.0179984	0.0292146	0.0230069	0.03026	0.0274939
1653			DNDS	-6.36946	61.005	431.371			0.00879199	0.00679951	0.00868306	0.0061876	0.00842842	0.00777811	0.000380997	0.00113953	0.00164924	0.00105659
1654					61.005	436.378			0.00167754	0.00242577	0.00273661	0.000765979	0.00257748	0.00203667	0.00280512	0.000273677	0.000911167	0.00132999
1655					61.1296	365.184			0.00177408	0.00136849	0.00226207	0.00182244	0.00145318	0.00173605	1.2168e-05	1.21406e-05	1.28864e-05	1.23983e-05
1656					61.1296	792.551			0.103873	0.110067	0.0912799	0.0881761	1.28414e-05	0.0786816	0.0948651	0.0836599	1.28864e-05	0.0595126
1657			TG(14:0/24:0/o-18:0)	-10.0564	61.1296	906.57			1.35123e-05	1.31712e-05	0.00374454	0.00446055	0.00109253	0.00186486	0.000262405	1.21406e-05	0.000473697	0.000249414
1658					61.3548	430.368			0.032478	0.0236812	0.0301846	0.0232627	0.0320761	0.0283365	0.00508903	0.00836541	0.00774245	0.00706563
1659					61.4099	204.05			0.00100955	0.00276965	0.00432608	0.00261024	0.00355225	0.00285355	0.000222595	0.00158128	0.00131221	0.0010387
1660			Violaceinic acid	-16.0161	61.6124	374.363			0.0587413	0.0544316	0.023628	0.0336016	1.28414e-05	0.0340831	0.0381612	0.0368278	0.0375195	0.0375028
1661			Tridihexethyl iodide	-18.8304	61.6124	446.42			0.00304395	0.00357466	0.00233816	0.00186216	0.00194576	0.00255294	0.00334347	0.00231615	0.00191537	0.00252499
1662					61.6902	150.077			0.00116807	0.00135938	0.00176928	1.14782e-05	0.00255304	0.00137225	0.000417445	0.000845709	0.00191173	0.0010583
1663			TG(16:1(9Z)/24:1(15Z)/o-18:0)	2.24675	61.6902	930.603			1.35123e-05	0.000732353	0.00158413	0.00165802	0.00230127	0.00125786	0.0011557	0.000201239	1.28864e-05	0.000456607
1664					61.7003	149.074			0.0482721	0.0349226	0.0471737	1.14782e-05	0.0376201	0.0336	0.0210891	0.03098	0.040692	0.0309203
1665			N-[(5-Hydroxy-2-pyridinyl)methyl]adenosine	19.3807	61.7003	375.366			0.0119795	0.0128689	0.00493788	0.00743171	0.00452915	0.00834942	0.00690248	0.00643541	0.00811714	0.00715168
1666					61.7639	379.201			0.00243748	0.00229317	0.00249838	0.0018981	0.00219161	0.00226375	0.000707355	1.21406e-05	0.00038907	0.000369522
1667			6-(Dibromomethylene)-17beta-hydroxy-androst-4-en-3-one propiote	-23.0753	61.7639	515.286			1.35123e-05	0.00170188	0.00316904	0.00483413	0.00142275	0.00222826	0.00085182	1.21406e-05	1.28864e-05	0.000292282
1668			dTDP-4-oxo-2,6-dideoxy-L-allose	-21.7911	61.7639	531.31			0.000318095	0.000941102	0.00243931	0.00316684	0.00105598	0.00158427	0.000280151	1.21406e-05	1.28864e-05	0.000101726
1669					61.7818	164.067			0.0495014	0.00687547	0.00457902	0.00211934	0.00657793	0.0139306	0.245206	0.199589	0.20487	0.216555
1670			Phaseolic acid	16.8891	61.7998	297.242			0.00224123	0.0034073	0.00143181	0.000475465	0.00327417	0.00216599	0.00144834	0.000841137	0.00026216	0.000850546
1671					61.8102	334.143			0.00638585	0.00709867	0.00832123	0.00655202	0.00696683	0.00706492	0.00378835	0.00274768	0.00372549	0.00342051
1672					62.0555	812.69			0.000346235	0.00124874	0.00027248	0.000145514	0.000192369	0.000441067	0.0027654	0.00143349	1.28864e-05	0.00140392
1673					62.129	808.664			0.00169972	0.00217441	0.00205695	0.000668762	0.00280628	0.00188123	0.00492726	0.00378245	0.00308041	0.00393004
1674					62.1574	170.071			0.00533044	1.31712e-05	0.00585416	0.00599819	0.00892819	0.00522483	0.00449324	0.00508728	0.00606315	0.00521456
1675					62.5126	811.682			0.00181118	0.0041578	0.00245436	0.00120063	0.00234987	0.00239477	1.2168e-05	0.00462961	0.00372209	0.00278796
1676			UDP-3-O-(3-hydroxytetradecanoyl)-D-glucosamine	-16.2919	62.5152	792.666			1.35123e-05	0.00238115	0.00111608	0.00030884	0.00145722	0.00105536	0.00487052	0.00350824	0.00140902	0.00326259
1677			{2-methoxy-4-[(5-oxooxolan-2-yl)methyl]phenyl}oxidanesulfonic acid	3.41918	62.531	303.308			0.0359875	0.0343112	0.016126	0.023351	1.28414e-05	0.0219577	0.0250549	0.022702	0.0241553	0.0239707
1678					62.531	771.571			0.0121872	0.0122257	0.00973926	0.00610853	0.0102521	0.0101026	0.00842341	0.00619337	0.00651827	0.00704502
1679					62.5842	810.678			0.00439982	0.00928611	0.00550548	0.00313245	0.00539223	0.00554322	1.2168e-05	0.00963649	0.00807723	0.00590863
1680			Barbaloin	-23.295	62.6373	419.392			0.00105713	0.00186994	0.000335192	0.000816411	9.09279e-05	0.00083392	0.000929523	0.0002611	0.000863525	0.000684716
1681					62.6392	222.054			0.182599	0.182091	0.330589	0.31028	0.179759	0.237064	0.196943	0.156711	0.128818	0.160824
1682					62.6412	87.0555			0.0735483	0.0856535	0.0833449	0.0809544	0.0919007	0.0830803	0.0752358	0.075511	0.0719001	0.0742157
1683					62.6412	181.028			0.341528	1.31712e-05	0.32197	1.14782e-05	0.32951	0.198607	0.368308	0.323317	0.286443	0.326023
1684					62.6412	858.57			0.00495433	0.00608265	0.00968139	1.14782e-05	0.00490672	0.00512731	0.0045947	0.00230183	0.00677871	0.00455841
1685			Hydroxymalote	4.52733	62.6707	121.069			0.0034721	0.00282218	0.0048137	0.00427741	0.00269551	0.00361618	0.00109195	0.000977655	0.00225475	0.00144145
1686					62.6707	165.05			0.0820627	0.0824682	0.116454	0.0755914	1.28414e-05	0.0713178	0.0824054	0.0747894	0.0896846	0.0822932
1687					62.6707	180.044			0.0100879	0.0110189	0.0177716	0.0176844	0.019545	0.0152215	0.0124708	0.012647	0.0119199	0.0123459
1688					62.6707	860.584			0.00298598	0.00330575	0.0055111	1.14782e-05	0.00239372	0.0028416	0.00383324	0.00127417	0.00280508	0.0026375
1689					62.6727	102.055			0.017029	0.0148981	0.0179143	0.016712	0.0147715	0.016265	0.0141708	0.015256	0.0177672	0.0157313
1690					62.6727	175.107			0.029991	0.0291428	0.0407855	0.0363438	0.0295301	0.0331586	0.0178466	0.0171186	0.0185631	0.0178428
1691					62.7042	176.111			0.00121306	0.00186542	0.0028193	0.00286254	0.00176436	0.00210494	0.000381093	0.000435309	0.000754738	0.000523713
1692			3-hydroxy-2-[4-hydroxy-3-(sulfooxy)phenyl]-5-sulfino-3,4-dihydro-2H-1-benzopyran-7-olate	1.86372	62.7307	418.388			0.0084368	0.00935284	0.00224553	0.00443633	0.00173686	0.00524167	0.00516617	0.00306834	0.00357215	0.00393555
1693					62.7668	218.092			0.0307766	0.0286488	0.0264015	0.0299829	0.0409059	0.0313431	0.0274821	0.0381249	0.0400408	0.0352159
1694					62.7668	614.407			0.0116561	0.0177247	0.004581	1.14782e-05	0.0162628	0.0100472	1.2168e-05	0.0132238	0.00830987	0.00718193
1695					62.7668	835.576			0.0290385	0.019305	0.0248595	1.14782e-05	0.0116844	0.0169798	0.0238645	0.0156214	0.0319554	0.0238137
1696					62.9134	256.175			0.00439157	0.00348924	0.000870416	0.00153381	0.00274273	0.00260555	0.00488117	0.00160854	0.00292239	0.00313737
1697					62.9134	784.664			0.000262726	0.00153557	0.000855431	0.00057551	0.000956579	0.000837163	1.2168e-05	0.0011773	1.28864e-05	0.000400784
1698					62.923	139.018			0.0210797	0.0201343	0.0248743	1.14782e-05	0.0247116	0.0181623	0.0311111	0.0254784	0.0235416	0.0267104
1699			Aucubin	-8.67006	63.4504	347.334			0.00865273	0.0102931	0.00242327	0.00448194	0.000896954	0.0053496	0.00580325	0.00305351	0.00456982	0.00447552
1700					63.5041	154.005			1.35123e-05	0.00264293	0.002991	0.00309815	0.00294978	0.00233907	0.00280428	0.00326177	0.00319415	0.00308673
1701			Capensinidin	0.842324	63.5168	346.331			0.0456416	0.0514723	0.0131327	0.0247179	0.00790414	0.0285737	0.0326408	0.0185548	0.027493	0.0262295
1702					63.585	834.572			0.0582579	0.0413423	0.0468647	1.14782e-05	0.0220812	0.0337115	0.0458427	0.0352304	0.0507755	0.0439495
1703					63.6192	289.292			0.0166246	0.0173613	0.00855638	0.0124818	0.00550468	0.0121057	0.02305	0.00775461	0.0192305	0.0166784
1704			N6-(delta2-Isopentenyl)-adenosine 5'-monophosphate	13.8403	63.8736	416.351			0.000973154	0.00112431	0.000975836	0.00105128	0.00118757	0.00106243	1.2168e-05	1.21406e-05	1.28864e-05	1.23983e-05
1705			2-Furoyl-CoA	-11.5801	63.8857	862.6			0.00991478	0.00368076	0.0063492	1.14782e-05	0.00352546	0.00469634	0.00547268	0.00468293	0.00543478	0.0051968
1706					64.0424	283.128			0.00109342	0.000252073	0.00264442	0.0016265	0.0010525	0.00133378	1.2168e-05	1.21406e-05	0.000299919	0.000108076
1707			Myxochelin C	-14.0916	64.0424	540.534			0.00102135	0.000193446	0.000730289	1.14782e-05	0.000575802	0.000506472	0.000545111	0.000310703	0.000380941	0.000412252
1708					64.048	745.557			0.00951526	0.00559753	0.00626391	0.00442455	0.00730681	0.00662161	0.00762723	0.0050478	0.010734	0.00780302
1709					64.3525	223.058			0.0166146	0.0208179	0.0233252	0.0239656	0.0265803	0.0222607	0.0210453	0.0206633	0.0204285	0.0207124
1710					64.367	390.357			0.00233563	0.00253898	0.000502248	0.000998867	0.000406953	0.00135653	0.00165774	0.000961554	0.00139976	0.00133968
1711					64.4467	136.061			0.304311	0.333748	0.162928	0.227182	0.185639	0.242762	1.2168e-05	0.525319	0.329804	0.285045
1712					64.4501	728.603			0.00488232	0.00643339	0.00691839	0.00432728	0.00440232	0.00539274	1.2168e-05	0.00393046	0.00212582	0.00202282
1713					64.6049	234.982			1.35123e-05	0.000137512	0.000932012	0.000839037	0.000498251	0.000484065	0.000772405	1.21406e-05	0.000359083	0.00038121
1714					64.6049	710.592			0.0029845	0.00331309	0.0048213	0.00139366	0.00199997	0.0029025	1.2168e-05	0.00272336	0.00029503	0.00101019
1715					64.6049	729.605			0.00191327	0.00237818	0.00311911	0.00127911	0.00154325	0.00204658	1.2168e-05	0.00115868	0.000170941	0.000447262
1716					64.65	389.238			0.00115601	0.000891685	0.00234409	0.00206715	0.00195051	0.00168189	0.00156267	0.000617955	0.000273248	0.000817957
1717					64.9192	146.98			0.0396024	0.0545949	0.093743	1.14782e-05	0.0770374	0.0529978	0.0594146	0.0589359	0.0815479	0.0666328
1718			Citreovirone	-20.5178	65.3107	294.144			0.00219866	0.00152874	0.00254988	0.00342062	0.00110504	0.00216059	1.2168e-05	0.00104618	0.000928048	0.00066213
1719					65.3911	280.06			0.00377217	0.00449166	0.0045263	0.00354099	0.00402306	0.00407084	0.00333148	0.00297716	0.00402252	0.00344372
1720			Phloretin	3.15695	65.4811	275.277			0.0490013	1.31712e-05	0.0213765	0.0315816	0.0162627	0.0236471	0.0306025	0.0346163	0.0429781	0.0360656
1721					65.5229	702.579			0.0108052	0.0117875	0.00933695	0.00641556	0.0106812	0.00980527	0.00786425	0.00808004	0.0105057	0.00881667
1722					65.5551	299.054			0.00617134	0.00122222	0.00381071	0.00371471	0.00203484	0.00339076	0.000792949	0.000897779	0.000234026	0.000641585
1723					65.5832	684.567			0.00378491	0.00622681	0.00368436	0.00277247	0.0057145	0.00443661	0.00143159	0.00301749	0.00678167	0.00374358
1724			D-Glucosamine 6-phosphate	7.75894	66.1076	260.16			0.00582129	0.00605301	0.00692092	0.00712777	0.00453861	0.00609232	0.00282488	0.00238742	0.00364322	0.00295184
1725			Gravacridonetriol glucoside	7.68071	66.1076	520.509			0.0554237	0.0566105	0.0439228	0.0323045	0.0440938	0.0464711	0.0449278	0.0505699	0.0539757	0.0498245
1726					66.1076	683.563			0.0373543	0.0351088	0.0287785	0.0208051	0.0290567	0.0302207	0.0317963	0.0298675	0.0378439	0.0331693
1727					66.1076	722.554			0.00560884	0.00486284	0.00537772	1.14782e-05	0.0051178	0.00419574	0.00496288	0.00571969	0.00644901	0.00571053
1728					66.1287	264.268			0.0155768	0.0197697	0.0129258	0.00980913	0.0133949	0.0142953	0.0161669	0.0166247	0.0141946	0.0156621
1729					66.2507	682.561			0.0858241	0.0790606	0.0653441	0.047733	0.0660039	0.0687931	0.0709965	0.0767321	0.0795384	0.0757557
1730					66.2507	700.57			0.0972632	0.100094	0.0826979	1.14782e-05	0.0806727	0.0721479	0.0866249	0.0920505	0.0972219	0.0919658
1731					66.2507	701.576			0.0459654	0.0421471	0.0353737	0.0265569	0.0359315	0.0371949	0.0379707	0.0431214	0.0455245	0.0422055
1732					66.2719	521.512			0.0228149	0.0210634	0.0161277	0.0118198	0.0169428	0.0177537	0.0190982	0.0167239	0.0211462	0.0189894
1733					66.2719	723.556			0.00167673	0.00218837	0.00161056	0.000673326	0.00149635	0.00152907	0.00188329	0.00141816	0.000881723	0.00139439
1734			{[3-(6,7-dimethoxy-2H-1,3-benzodioxol-5-yl)prop-2-en-1-yl]oxy}sulfonic acid	-12.43	66.4727	319.303			0.00641366	0.00808948	0.00485021	0.00475469	0.00419536	0.00566068	0.00332572	0.00605947	0.00622914	0.00520478
1735					66.5057	161.092			0.0887222	0.0708592	0.100904	0.0982312	0.0856837	0.0888801	0.0460907	0.0606263	0.060885	0.0558673
1736					66.5376	296.135			0.00340787	0.00289749	0.00209646	0.00269173	0.0022294	0.00266459	0.00296258	0.00302328	0.002647	0.00287762
1737					66.5376	315.048			0.00149238	0.00509401	0.00553231	0.00227022	0.00494034	0.00386585	0.000988568	0.000854478	0.00176182	0.00120162
1738			5-S-glutathionyl-L-DOPA	-10.639	66.5696	503.502			0.00142344	0.00133088	0.000893003	0.000598391	0.00108242	0.00106563	0.000458047	0.00080508	0.000808183	0.000690437
1739					66.8155	82.0528			0.00183995	0.00179063	0.00163079	1.14782e-05	0.00190193	0.00143496	1.2168e-05	0.00148933	0.00118008	0.000893862
1740			2-Amino-1,2-bis(p-chlorophenyl)ethanol	8.32667	67.2155	283.175			0.00731562	0.0067579	0.000589305	0.00239734	0.00147313	0.00370666	0.00837102	0.00434932	0.00460479	0.00577504
1741			3,5,7-trihydroxy-2-(4-hydroxy-3,5-dimethoxyphenyl)-5H-chromen-5-yl	24.901	67.3612	332.316			0.00564176	0.00533158	0.000641942	0.00280276	0.00254143	0.00339189	0.00551272	0.0018463	0.00539137	0.00425013
1742					67.375	300.201			0.0129591	0.00605446	0.00172508	0.00329326	0.0029232	0.00539103	0.00925246	0.0058186	0.00428377	0.00645161
1743					67.4559	454.331			0.000565226	0.000930896	0.00120274	1.14782e-05	0.00098646	0.000739361	0.000183728	0.000345132	0.000625718	0.000384859
1744					67.492	362.325			0.00458887	0.00542368	0.00440088	0.00346801	0.00380327	0.00433694	1.2168e-05	0.00489065	0.00489114	0.00326465
1745					67.59	819.573			0.0279401	0.0431258	0.0319115	0.0361097	0.0260165	0.0330207	0.0297552	0.0231346	0.0320377	0.0283092
1746					68.0885	131.089			0.00494568	0.00400042	1.22641e-05	0.00167502	0.00186204	0.00249908	0.00226195	0.00153919	0.00154778	0.00178297
1747					68.1196	230.088			0.00271852	0.00268294	1.22641e-05	0.00127378	0.00183322	0.00170415	0.00133889	0.00157999	0.0018187	0.0015792
1748					68.1506	842.564			0.000440506	0.000777065	0.000855298	1.14782e-05	0.00045852	0.000508573	1.2168e-05	0.000855566	0.000856399	0.000574711
1749					68.3366	821.587			0.0678573	0.0576537	0.0593302	0.0435028	0.0449047	0.0546497	0.0459347	0.0624172	1.28864e-05	0.0361216
1750					68.4459	235.128			0.012342	0.00928079	0.0129203	0.0113619	0.0106909	0.0113192	0.00680383	0.00907977	0.0102936	0.00872572
1751					68.7121	246.152			0.02781	0.0288855	0.0199339	0.0203245	0.0401601	0.0274228	0.0281842	0.035583	0.0164779	0.0267484
1752					68.8851	797.587			0.0189072	0.0299163	0.0205824	0.0200448	0.0292764	0.0237454	0.0153216	0.0268998	0.0314098	0.0245437
1753					69.2745	439.318			0.00355321	0.00603043	0.000714268	0.0054886	0.000894684	0.00333624	0.000880145	0.000945821	0.00478467	0.00220354
1754					69.3949	192.106			0.00424237	0.00287239	0.00437586	0.00481654	0.00360663	0.00398276	0.00229541	0.0025313	0.00251224	0.00244632
1755					69.9526	290.17			0.001204	0.00161141	0.00297131	0.00321074	0.00208933	0.00221736	0.00095905	0.0006592	0.00168924	0.0011025
1756					70.9268	108.056			0.588021	0.411619	0.264951	0.366872	0.487969	0.423887	0.278367	1.21406e-05	0.384867	0.221082
1757			2-O-Galloyl-1,4-galactarolactone	20.9612	71.8493	345.242			0.0246978	0.0276929	0.0266968	0.048821	0.0404834	0.0336784	0.0342567	0.048305	0.0363604	0.0396407
1759					72.1705	767.524			0.00724565	0.00791936	0.00119052	0.0044326	0.00202353	0.00456233	0.00153424	0.0066158	0.00988675	0.00601227
1760					72.1782	793.554			0.256688	0.24713	0.172572	0.206486	0.129119	0.202399	0.178939	0.181605	0.240212	0.200252
1761			Prothiofos	-21.8965	72.4962	346.245			0.00178478	0.00094978	0.00257082	0.00543207	0.00842108	0.00383171	0.00336509	0.00699285	0.00434284	0.00490026
1762					72.8218	122.024			0.0109588	0.00835944	1.22641e-05	1.14782e-05	0.0134508	0.00655856	1.2168e-05	0.00202799	1.28864e-05	0.00068435
1763					73.2327	814.536			0.00446533	0.00307066	0.00177647	0.00340214	0.00157309	0.00285754	0.0038421	0.00215415	0.00294388	0.00298004
1764					74.0738	344.227			0.0105959	0.00875267	0.00163252	0.00302843	0.00178241	0.00515838	0.00839483	0.0101166	0.00931302	0.0092748
1765			2,4-Dioxotetrahydropyrimidine D-ribonucleotide	-11.7613	74.2966	327.201			0.00360231	0.00339651	0.000318397	0.000859789	0.000811909	0.00179778	0.00336914	0.00343597	0.00296202	0.00325571
1766					74.4224	134.081			0.00897665	0.0119256	0.00984341	0.0109159	0.00668836	0.00966999	0.00773503	0.00495448	0.00298812	0.00522588
1767			Sodium citrate	24.85	74.7451	295.114			0.0037138	0.00665893	1.22641e-05	0.00572546	0.00824854	0.0048718	0.00596574	0.00371417	0.00553909	0.005073
1768					75.02	272.135			1.35123e-05	0.00136462	0.00107595	0.00111539	0.00105685	0.000925263	0.00153139	0.00190787	0.00155207	0.00166378
1769					75.02	337.274			0.0109009	0.0130276	0.0134188	0.0132836	0.017879	0.013702	0.0189678	0.0159226	0.0220459	0.0189788
1770					76.198	304.284			0.00351781	0.00220776	0.00133043	0.00238901	1.28414e-05	0.00189157	0.00391053	0.00252575	0.00523225	0.00388951
1771					76.5841	256.075			0.00508117	0.00446319	0.0025821	1.14782e-05	0.00265832	0.00295925	0.00460076	0.00463742	0.00233641	0.00385819
1772			3,3'-Biflaviolin	-20.2237	76.7438	411.286			0.00246753	0.00415065	0.000510038	0.00328702	0.000342852	0.00215162	0.000684439	0.00124206	0.00413013	0.00201888
1773			Nitrofurantoin	-1.32032	77.0335	239.164			0.00139586	0.00169768	0.00313255	0.000214743	0.00345127	0.00197842	0.00342752	0.00448573	0.00287806	0.00359711
1774					77.0945	312.112			0.000122768	0.000926128	0.000690702	0.000600176	0.00138628	0.000745212	0.00170839	0.00131261	0.00206579	0.0016956
1775			lamotrigine-2-N-glucuronide	-17.7578	77.2189	432.251			0.0035783	0.00352102	0.000799604	0.00276024	0.000553875	0.00224261	0.00400458	0.00196686	0.00214653	0.00270599
1776					77.7777	221.153			0.000483108	0.000982755	0.00192279	1.14782e-05	0.00242385	0.00116479	0.00329026	0.00297848	0.00264972	0.00297282
1777					77.9334	213.061			0.076289	0.0745679	0.064751	0.0734408	0.0968055	0.0771708	0.0569296	0.0882639	0.0861535	0.0771157
1778					77.9746	281.106			1.35123e-05	0.000833766	0.000615941	0.00128813	0.000727539	0.000695777	0.000571872	0.000586369	0.000633384	0.000597208
1779			3,4,5-trihydroxy-6-{[3-(6-hydroxy-7-methoxy-2H-1,3-benzodioxol-5-yl)propanoyl]oxy}oxane-2-carboxylic acid	-15.9331	78.1814	417.336			1.35123e-05	0.000109927	0.000462351	0.000858308	0.000673682	0.000423556	0.000980684	0.000605692	0.000875518	0.000820631
1780					78.2004	214.065			1.35123e-05	1.31712e-05	0.00461	0.00564845	0.00654301	0.00336563	0.00397488	0.00625066	0.00492188	0.00504914
1781					78.8221	431.232			0.00068922	0.000633808	0.00101158	0.00122715	0.00107639	0.000927629	0.000993686	0.000563566	1.28864e-05	0.00052338
1782					78.9256	188.055			0.0133405	1.31712e-05	1.22641e-05	0.0132582	0.0145892	0.00824267	0.0145103	0.015311	0.0145742	0.0147985
1783					79.138	771.571			0.0152978	0.0090128	0.0113345	0.0101879	0.0149689	0.0121604	0.0101063	0.00823756	0.0103813	0.00957506
1784			Glyphosate-monoammonium	-19.4811	79.4032	187.107			0.0210397	0.0172647	0.0200465	0.0207069	0.0191201	0.0196356	0.00978922	0.0255127	0.0273786	0.0208935
1785					79.6339	770.567			0.0375144	0.0279686	0.0306286	0.0273298	0.0327259	0.0312335	0.0265974	0.0217868	0.0294077	0.0259306
1786					79.6339	808.548			1.35123e-05	0.0280485	0.0157509	0.0195677	0.0172965	0.0161354	0.019242	0.0168174	0.0172486	0.0177693
1787			(hydroxymethylidene)carbamic acid	-24.8119	79.6945	90.0551			0.0406728	0.0351534	0.0382272	0.0398347	0.0487604	0.0405297	0.0521832	0.0476575	0.0515585	0.0504664
1788					80.0009	773.588			0.0101549	0.00536392	0.0107654	0.0065681	0.0128492	0.00914031	0.0105117	0.0120221	0.0132824	0.0119387
1789					80.0495	126.066			0.00614565	0.029501	0.0122312	0.0192268	0.0193613	0.0172932	0.0038643	0.00983508	0.0146952	0.00946485
1790					80.3415	371.227			0.00101854	0.00090623	1.22641e-05	1.14782e-05	1.28414e-05	0.000392271	0.000764581	0.00231916	0.00179101	0.00162492
1791					80.3679	161.044			1.35123e-05	1.31712e-05	1.22641e-05	1.14782e-05	1.28414e-05	1.26534e-05	0.00516213	0.0071729	0.00626657	0.00620054
1792			Flutriafol	23.5834	80.4823	302.305			0.0197264	0.0191885	0.00981133	0.0131283	0.00791702	0.0139543	0.0167203	0.0152804	0.0154085	0.0158031
1793					80.5374	286.101			0.00190967	0.00176585	0.000747151	0.00311833	0.00158	0.0018242	0.00156267	0.00224152	1.28864e-05	0.00127236
1794			Alanyl-Glutamic acid	21.6594	80.6512	218.211			0.00534961	0.00583651	0.00458414	0.00389385	0.00446764	0.00482635	0.00511627	0.00530424	0.00470342	0.00504131
1795					80.6718	296.098			0.0182935	0.0307719	0.0410104	0.0500457	0.033716	0.0347675	0.0615579	0.0333523	0.032318	0.0424094
1796					81.3494	290.268			0.00472716	0.00328364	0.00153021	0.000966473	0.00286549	0.00267459	0.000911723	0.000954602	0.00179824	0.00122152
1797					81.5438	178.07			0.03156	0.0441598	0.0662454	0.0543484	0.102119	0.0596865	0.0893178	0.203552	1.28864e-05	0.0976276
1798			D-Glucosamite-6-phosphate	-9.85984	81.7286	276.155			1.35123e-05	0.00244307	0.00316244	0.00360359	0.00261325	0.00236717	0.00176266	0.000863485	0.0020819	0.00156935
1799					82.2615	117.102			0.0015551	0.00193756	0.000943751	0.00229172	0.00222086	0.0017898	0.00126336	0.00157932	0.00196461	0.00160243
1800			Oxolinic acid	-0.405249	82.3874	262.237			0.0010913	0.00104561	0.000393449	0.000399431	0.000844224	0.000754801	0.00113002	0.000963818	0.000767347	0.00095373
1801					82.4864	290.134			0.000273961	0.000452448	0.00133164	0.000635899	0.000791419	0.000697074	0.000721633	0.000105801	0.000143211	0.000323548
1802					82.5315	314.109			0.000818403	0.000683275	0.0013925	0.00168332	0.000996392	0.00111478	0.00107487	0.000608946	0.00100627	0.000896693
1803					82.6305	244.136			0.00488648	0.00511464	0.00372412	0.000760133	0.00861206	0.00461949	0.00410295	0.00782934	0.00357	0.00516743
1804					82.6882	277.121			0.00659044	0.00381016	0.00491163	1.14782e-05	0.00372228	0.0038092	0.00231983	0.00349731	0.00595379	0.00392364
1805					83.3588	201.123			0.00241699	0.0029559	0.00356772	0.00412271	0.00296095	0.00320486	0.00159854	0.00454022	0.00473968	0.00362615
1806					83.4479	302.088			1.35123e-05	0.000585156	0.000564927	0.000615589	0.00083384	0.000522605	0.000320829	1.21406e-05	0.000714816	0.000349262
1807					83.8392	226.048			0.000747927	0.00152694	0.00208404	0.00214192	0.00240301	0.00178077	0.00215328	0.00145207	0.00243534	0.00201356
1808					83.8675	444.311			0.00014174	0.000203471	0.000298371	0.00169788	0.000483607	0.000565015	0.000121692	0.00445317	0.00349039	0.00268842
1809					84.1644	189.087			0.00094683	0.00108522	0.00070442	0.00214152	0.00205404	0.00138641	0.00148182	0.00351163	0.00385511	0.00294952
1810					84.2683	861.59			0.0035942	0.00209093	0.00446317	1.14782e-05	0.00144763	0.00232148	0.00296879	0.00172657	0.00148027	0.00205854
1811					84.5222	317.247			0.000566004	0.00078647	0.00110217	0.00131421	0.00120071	0.000993912	0.000731536	0.00236854	0.00164524	0.00158177
1812			Tizoxanide glucuronide	-20.1088	84.554	442.367			0.00159815	0.000584395	0.00286713	0.00239984	0.00208886	0.00190767	0.000519969	0.000915162	0.00117432	0.000869818
1813			Lettowianthine	-7.56457	85.0529	318.3			0.00446983	1.31712e-05	0.00311888	0.00198176	0.00255031	0.00242679	0.00300524	0.00400233	0.00515588	0.00405448
1814					85.3477	860.586			0.00657492	0.00604019	0.00967999	1.14782e-05	0.00583326	0.00562797	0.0063455	0.00452778	0.00425231	0.00504186
1815					85.4493	274.273			0.0410815	0.0552674	0.013459	0.0203356	0.00967792	0.0279643	0.0242653	0.0320397	0.0376924	0.0313325
1816					85.9948	742.538			1.35123e-05	0.00421401	0.00333996	0.00266484	0.00419245	0.00288495	0.00278834	0.00355721	0.00473896	0.00369483
1817					86.1659	746.563			0.0108071	0.00868486	0.00808431	0.00753539	0.00911773	0.00884589	1.2168e-05	0.00909409	1.28864e-05	0.00303971
1818					86.2837	745.557			0.0307518	0.0235886	0.0191164	0.0166664	0.0214453	0.0223137	0.023317	0.0252549	0.0351277	0.0278999
1819					86.341	184.002			0.00103008	0.0052725	0.00493098	0.00797528	0.00764168	0.0053701	0.00579311	0.00415173	0.00342152	0.00445545
1820					86.3824	164.067			0.00471762	0.00319888	0.00318348	0.00313277	0.00579584	0.00400572	0.00413178	0.00245724	0.00384949	0.0034795
1821			Dihydrostreptomycin 3'alpha,6-bisphosphate	-6.37193	86.3824	744.552			0.0645937	0.0517362	0.0482286	0.0379213	0.0483125	0.0501585	0.0540707	0.0532167	1.28864e-05	0.0357668
1822			Acetyl adenylate	-5.97013	86.9514	390.263			0.000667968	0.00268681	0.00251565	0.00546284	0.00378946	0.00302455	0.0026562	0.00134008	1.28864e-05	0.00133639
1823					87.1527	468.277			0.00020062	0.00022702	0.000375816	0.0011607	0.000255035	0.000443838	0.000270372	1.21406e-05	0.00132941	0.000537308
1824			2-Furoyl-CoA	-10.2793	87.2104	862.601			0.0256032	0.011987	0.0145787	1.14782e-05	0.0065251	0.0117411	0.007095	0.0102884	0.0077907	0.00839136
1825					87.3182	840.531			0.00168165	0.000320102	0.000763983	1.14782e-05	1.28414e-05	0.000558011	0.0013938	0.00107691	0.00122994	0.00123355
1826					87.4039	246.152			0.0749548	0.0703285	0.0891184	0.0482153	1.28414e-05	0.056526	0.0973845	0.0851184	0.0847308	0.0890779
1827					87.4428	165.05			0.0949468	0.0981738	0.110765	0.125752	0.139383	0.113804	0.113464	0.101598	0.116054	0.110372
1828			3-hydroxypropanoyl-CoA(4-)	2.09285	87.4428	836.579			0.071239	0.0282295	0.023004	0.0739173	0.0237826	0.0440345	0.0388667	0.0205594	0.0308681	0.030098
1829			Glycerophosphoglycerol	-17.954	87.6813	247.155			0.00543811	0.00299091	0.00160416	0.00109004	1.28414e-05	0.00222721	1.2168e-05	0.00361812	1.28864e-05	0.00121439
1830					87.8514	181.028			0.23453	0.305983	0.545332	0.388345	0.372025	0.369243	0.366782	0.414802	0.269915	0.3505
1831			DCEBIO	-14.3344	88.1679	232.083			0.00303878	0.00423168	0.0060573	0.00119934	0.00764174	0.00443377	0.00642877	0.00715163	0.00856072	0.00738037
1832			O-Hexanoyl-adnosine monophosphate	-19.7183	88.2738	446.363			0.00525993	0.00446659	0.00660794	0.00293952	0.00480176	0.00481515	0.00161069	0.00103264	0.00105878	0.00123403
1833					88.2738	863.605			0.00956626	0.00380693	0.00453437	1.14782e-05	0.00373345	0.0043305	0.00535034	0.00493936	0.00659167	0.00562712
1834					88.2977	248.077			0.00303992	0.00260603	0.00328438	0.00253617	0.00400229	0.00309376	0.00335063	0.00316219	1.28864e-05	0.00217524
1835					88.4976	225.029			1.35123e-05	0.0254619	0.0201285	0.0188397	0.0204374	0.0169762	0.0235857	0.0195683	1.28864e-05	0.014389
1836			Cliomide	17.0956	88.5443	433.283			0.000380785	0.000601197	1.22641e-05	1.14782e-05	0.000161517	0.000233448	0.000105955	0.00133599	1.28864e-05	0.000484944
1837					88.6015	772.273			0.00154723	0.00143384	1.22641e-05	0.00126859	0.00109743	0.00107187	0.00126142	0.00179547	0.00109179	0.00138289
1838					88.7819	222.054			0.12527	0.131174	0.164881	0.193196	0.234022	0.169709	0.204808	0.165317	0.217276	0.1958
1839					88.7819	291.119			0.00969949	0.0106111	0.00976482	0.0139355	0.0143972	0.0116816	0.0135809	0.0176794	0.0196286	0.016963
1840					88.9026	834.571			0.0729422	0.102349	0.0922755	1.14782e-05	0.0489206	0.0632998	0.0871064	0.0680103	0.167706	0.107608
1841					88.9049	835.574			0.0365516	0.0474408	0.0474186	1.14782e-05	0.0221325	0.030711	0.0450969	0.0357312	0.0522982	0.0443754
1842			2,4-DB	-20.7879	88.9694	250.093			1.73621	2.02014	2.26978	2.54151	2.88858	2.29124	2.87217	3.36668	3.4699	3.23625
1843					89.0161	251.096			0.161214	0.197616	0.224003	0.239682	0.288901	0.222283	0.284878	0.338191	0.355777	0.326282
1844					89.206	136.061			0.453243	0.524421	0.395603	0.528094	0.447727	0.469818	1.2168e-05	0.623472	0.624674	0.416053
1845					89.206	252.099			0.00731842	0.00543882	0.00979307	0.0144751	0.0176853	0.0109421	0.01348	0.0179797	0.0162619	0.0159072
1846					89.206	620.162			0.000286828	0.000254345	0.00395942	0.00118101	0.0065549	0.0024473	0.000843406	0.00504214	0.00400508	0.00329688
1847			3-Oxopropionyl-CoA	14.8318	89.2083	838.601			0.00966461	0.00558308	0.0106159	0.00364322	0.0100801	0.00791739	0.00598427	0.00698388	0.00858656	0.0071849
1848			D-Erythritol 4-phosphate	-24.1584	89.2271	203.102			0.00338177	0.00367763	0.00480292	1.14782e-05	0.00361744	0.00309825	0.00254027	0.00241328	0.00375414	0.00290256
1849					89.2295	416.134			0.00175621	0.000398521	0.00133283	0.0009328	1.28414e-05	0.000886639	0.000712419	0.00109791	0.00101664	0.000942324
1850					89.2578	137.065			0.00237807	0.0128853	0.0101328	0.0167419	0.0150123	0.0114301	0.0184452	0.00644861	0.0141926	0.0130288
1851					89.2648	300.092			0.0212951	0.0442353	0.0243802	0.0395821	0.0183176	0.0295621	0.0285976	0.0154225	0.00994187	0.0179873
1852					89.6119	299.1			0.0790947	0.117928	0.0713827	0.103028	0.0500084	0.0842884	0.0813635	0.0427683	0.0317003	0.051944
1853					89.663	119.035			0.00139196	0.0020081	0.00103021	0.0021253	0.00183743	0.0016786	0.00275072	0.00173487	0.00271885	0.00240148
1854			TG(20:4(5Z,8Z,11Z,14Z)/24:0/20:4(5Z,8Z,11Z,14Z))	-21.4696	89.6686	1016.6			0.000986854	0.00171431	0.000120607	0.00116967	0.000718622	0.000942012	0.00118898	0.00243998	0.0031409	0.00225662
1855					89.6937	162.095			0.00672871	0.00835809	0.0102352	0.0073651	0.00701482	0.00794038	0.00828471	0.00642136	0.00503513	0.0065804
1856					90.1252	84.0446			0.0321699	1.31712e-05	0.034344	0.0288007	0.0326184	0.0255892	0.032916	0.0286533	0.0280518	0.0298737
1857					90.1526	154.086			0.0039927	0.00560754	0.00752329	0.000451225	0.00458726	0.0044324	0.00252658	0.00654432	0.0076342	0.00556837
1858					90.1526	266.088			0.000646339	0.00130353	0.00274993	0.00175582	0.00305949	0.00190302	0.00189332	0.00291824	0.00289943	0.00257033
1859					90.3542	360.138			0.00520002	0.00302312	0.005462	0.00558192	0.00410029	0.00467347	0.00318535	0.00250015	0.00515929	0.00361493
1860					90.8528	1040.6			0.00100229	1.31712e-05	0.000303959	0.00043367	0.000636113	0.000477841	0.000772579	0.000452455	0.0012039	0.000809645
1861			Acetyl-CoA	-16.1404	91.7897	810.565			0.0361885	0.0103525	0.0182404	0.0237038	0.0143104	0.0205591	0.018286	0.00559421	0.0226766	0.015519
1862					91.8302	420.31			1.35123e-05	1.31712e-05	1.22641e-05	0.000525889	0.000265227	0.000166013	1.2168e-05	0.00147534	0.00144091	0.000976138
1863			6-{[6,7,11,12,13,22,23-heptahydroxy-3,16-dioxo-21-(3,4,5-trihydroxybenzoyloxy)-2,17,20-trioxatetracyclo[17.3.1.0tricosa-4,6,8,10,12,14-hexaen-8-yl]oxy}-3,4,5-trihydroxyoxane-2-carboxylic acid	-20.8899	93.0192	811.569			0.0194953	0.00280051	0.00882675	0.00890855	0.00490912	0.00898804	0.00689831	0.00338902	0.0117322	0.00733985
1864					93.7408	146.98			0.0259487	0.0339104	0.124364	0.105808	0.0668289	0.0713721	0.17864	0.0585097	0.0315669	0.0895723
1865					94.1025	232.136			0.00229617	0.00105604	0.00285046	0.00283053	0.00316597	0.00243984	0.00277471	0.00208302	0.000882008	0.00191325
1866					94.2075	151.061			0.00081116	0.000788824	0.00164443	0.00280458	0.000891175	0.00138804	0.00328478	0.00214596	0.000924567	0.00211844
1867					94.3265	173.092			1.35123e-05	0.00547803	0.00718466	0.00720391	0.00605921	0.00518787	0.0050034	0.00611036	0.00634446	0.0058194
1868					94.5616	192.086			0.00139944	0.00109439	0.00165957	0.0018905	0.00136227	0.00148123	0.00097359	0.0026906	1.28864e-05	0.00122569
1869					95.0106	228.057			0.0010063	0.00171683	0.0019233	0.000521013	0.00182886	0.00139926	1.2168e-05	0.00108305	0.00199208	0.0010291
1870					95.1461	839.524			0.00271509	0.00257035	0.00334072	1.14782e-05	0.000473901	0.00182231	0.0017894	0.00173915	0.00502309	0.00285055
1871					95.1906	477.309			0.000439799	0.000365432	8.63092e-05	0.000134669	1.28414e-05	0.00020781	1.2168e-05	0.00174865	0.00337499	0.00171194
1872					95.2163	103.548			0.00119829	0.000451387	0.00183215	1.14782e-05	0.00229045	0.00115675	0.00319848	0.00137031	0.00336429	0.00264436
1873					95.2872	121.039			0.00676648	0.00514294	0.0202323	0.00127106	0.0165472	0.00999202	0.0242195	0.0111589	0.0134442	0.0162742
1874					95.2872	184.056			0.0181364	0.0191924	0.0216135	0.0119528	0.0264547	0.01947	0.0286588	0.0176354	0.0289614	0.0250852
1875					95.3093	203.062			0.00987273	0.00696629	0.00905909	1.14782e-05	0.0102756	0.00723705	0.0114682	0.00884146	0.013356	0.0112219
1876					95.3199	258.039			0.000746625	0.00197247	0.00401202	0.00013821	0.00104482	0.00158283	0.00326728	0.00120069	0.001847	0.00210499
1877					95.3314	242.064			0.000782085	0.000898027	0.00134391	0.000331498	0.000763221	0.000823748	1.2168e-05	0.00127164	0.00118946	0.000824423
1878					95.4104	219.04			0.00295602	0.00183025	0.00459736	0.00156097	0.00508308	0.00320553	0.00619289	0.00387593	0.00588998	0.0053196
1879					95.4894	263.041			0.000325818	0.000225385	0.00122493	1.14782e-05	0.000939153	0.000545353	0.00109377	0.000795291	0.00144643	0.00111183
1880					95.8195	130.542			0.00071153	0.000516949	0.0024216	0.000121697	0.00282779	0.00131991	0.00352759	0.00183544	0.00323314	0.00286539
1881					95.8531	111.537			0.00492184	0.00349187	0.014287	0.000585985	0.0166729	0.00799193	0.0226241	0.0126083	0.0195226	0.0182517
1882					95.8867	141.552			0.002221	0.00162742	0.00465126	1.14782e-05	0.00504963	0.00271216	0.00680239	0.00449393	0.0074689	0.00625507
1883					95.9134	205.039			0.00229954	0.00296022	0.00527059	0.00205718	0.00368234	0.00325397	0.00584574	0.00423185	0.00216969	0.00408242
1884					95.9187	814.592			0.00221602	0.00102981	0.00243871	1.14782e-05	0.00277855	0.00169492	0.00215991	0.000801092	0.00147615	0.00147905
1885					96.0894	100.526			1.35123e-05	1.31712e-05	1.22641e-05	1.14782e-05	0.000377072	8.54996e-05	0.0014233	0.000943818	0.00075966	0.00104226
1886					96.3109	236.022			0.000529823	0.000896822	0.00239568	0.000872952	0.00291046	0.00152115	0.0033187	0.00236774	0.00281518	0.00283387
1887					96.6765	244.035			0.00913047	0.0104672	0.01528	0.00671416	0.0160251	0.0115234	0.0162626	0.0117373	0.0148311	0.014277
1888					96.8475	812.581			0.0569016	0.0222813	0.018024	0.0482054	0.0200187	0.0330862	0.0344121	0.031634	0.0267036	0.0309166
1889			5'-Phosphoribosyl-N-formylglycimide	3.82814	97.0601	315.195			0.000983723	0.00190995	0.00204514	1.14782e-05	0.00189224	0.0013685	0.00133258	0.00151443	0.00124135	0.00136279
1890					97.323	157.536			1.35123e-05	0.000118576	0.000681397	1.14782e-05	0.000544161	0.000273825	1.2168e-05	0.000441614	0.000983841	0.000479208
1891					97.323	808.548			0.0355636	0.114579	0.0625869	0.0688036	0.0220116	0.0607089	0.0215908	0.0236559	0.0177197	0.0209888
1892					97.7987	155.539			1.35123e-05	1.31712e-05	0.000556755	1.14782e-05	0.00107704	0.000334391	1.2168e-05	0.0013555	0.00133493	0.000900867
1893					97.8255	466.352			0.00086416	0.00166536	1.22641e-05	1.14782e-05	0.00109602	0.000729856	9.25231e-05	1.21406e-05	1.28864e-05	3.91833e-05
1894			(E)-Avenanthramide D	-3.58172	97.9222	284.285			0.00361433	0.00382157	0.00191602	0.00475763	0.00315955	0.00345382	0.00468222	0.00381823	1.28864e-05	0.00283778
1895					98.082	265.252			0.0010767	0.00127444	0.000650737	0.00108195	0.000736636	0.000964092	0.00065352	0.00137851	0.000827356	0.00095313
1896					98.0931	122.547			0.00374082	0.00315678	0.00717185	0.00580162	0.0105593	0.00608608	0.0135031	0.00582776	0.00450427	0.00794506
1897			3-Oxohexobarbital	9.2788	98.1616	252.268			0.0119408	0.0116327	0.00967804	0.00907182	0.0109596	0.0106566	0.010283	1.21406e-05	0.0131065	0.00780054
1898					98.1616	264.268			0.00741813	0.00866835	0.00573172	0.00594156	0.00694759	0.00694147	0.00665126	0.00827436	0.00856564	0.00783042
1899			1-Methyladenosine	12.0626	98.1616	282.279			0.420988	0.405005	1.22641e-05	0.337697	0.400151	0.312771	0.365015	1.21406e-05	0.455525	0.273517
1900					98.1616	283.282			0.0790782	0.0735732	0.0610736	0.0620896	0.0722853	0.06962	0.0655129	1.21406e-05	0.0850382	0.0501877
1901			Tazobactam	-20.7422	98.1616	301.292			0.0604434	0.0592155	0.046896	0.0481084	0.0577404	0.0544807	0.0508925	1.21406e-05	0.068626	0.0398435
1902			Flutriafol	-7.2934	98.3956	302.296			0.00627342	0.00345909	0.00220473	0.00285812	0.00545363	0.0040498	0.00347777	0.00667285	0.00466281	0.00493781
1903					98.4655	376.305			0.0150708	0.00438577	0.00180552	0.000915293	0.010585	0.00655248	1.2168e-05	0.00435789	0.00134354	0.00190453
1904					98.7777	296.098			0.0194116	0.0309431	1.22641e-05	0.0296071	0.0273394	0.0214627	0.0228533	0.0133996	0.0255164	0.0205897
1905					98.8017	330.263			0.000775497	0.000743221	0.00171942	0.00116365	0.00298436	0.00147723	0.000473224	0.00362839	0.00235952	0.00215371
1906					99.2716	217.016			0.00105436	0.00108273	0.00349092	0.0011787	0.00176746	0.00171483	0.0042868	0.00152927	0.00278906	0.00286838
1907					99.3879	784.547			0.0399658	0.095646	0.0419153	0.0752999	0.0492173	0.0604089	0.0821304	0.0667608	0.0187886	0.0558933
1908					99.4394	337.274			0.0110016	0.0121098	0.0133839	0.0181609	1.28414e-05	0.0109338	0.0267595	1.21406e-05	0.0180418	0.0149378
1909					100.149	108.056			0.261332	0.223297	0.25482	0.214818	0.28139	0.247131	1.2168e-05	0.280792	0.256286	0.17903
1910			Isopentenyl diphosphate	-24.8561	100.448	247.093			0.0173859	0.0199746	1.22641e-05	0.0198563	0.0229862	0.016043	0.029367	0.0282005	0.0295629	0.0290435
1911					100.468	120.065			0.026122	0.0314379	0.0405113	1.14782e-05	0.0910939	0.0378353	0.0436658	0.0418028	0.0505076	0.0453254
1912					100.671	127.544			0.000767206	0.000274026	0.000952628	0.00190145	0.00190329	0.00115972	0.00113087	0.00227489	0.00173523	0.00171366
1913			Malonyl-CoA	-21.8008	100.715	854.569			0.00537848	0.00402397	0.00502792	1.14782e-05	0.00714705	0.00431778	0.00804169	0.00615683	0.00441557	0.0062047
1914					100.907	232.049			0.0135898	0.0162944	0.0185485	0.0294107	0.0260869	0.0207861	0.0172473	0.0251836	0.0208957	0.0211089
1915					101.146	175.045			0.0036617	0.00326032	0.000884481	0.00326381	1.28414e-05	0.00221663	0.000969411	0.00164736	1.28864e-05	0.000876553
1916			Acetyl citrate	6.74335	101.397	233.153			0.000115145	0.000546015	0.0011763	0.000371146	0.000822316	0.000606185	0.000260681	1.21406e-05	0.00158924	0.000620686
1917			N7-Methylguanosine	-17.7398	101.478	299.277			0.00335192	0.00222354	0.00197268	0.00339445	0.0055045	0.00328942	0.00393094	0.00640939	0.00317961	0.00450665
1918			Psicofuranine	-2.65617	101.623	298.274			0.0277529	0.0256917	0.0219651	0.0363422	0.0354283	0.029436	0.0322789	0.0480661	0.035669	0.0386713
1919					101.744	216.072			0.00229628	0.00166335	0.00207762	0.0033286	0.00309556	0.00249228	0.00140761	0.00250816	0.00223685	0.00205087
1920					101.744	280.263			0.0352976	0.0307744	0.0283552	0.0414649	0.0398491	0.0351482	0.0345947	1.21406e-05	0.0387889	0.0244652
1921					101.908	172.028			1.35123e-05	0.00138156	0.00199706	1.14782e-05	0.0028163	0.00124398	0.001643	0.00126464	0.00141033	0.00143932
1922			Tellimagrandin I	12.3176	102.013	787.574			0.00828013	0.00567433	0.00551057	0.0150659	0.00973649	0.00885349	0.010023	0.00595724	0.0119262	0.00930214
1923			Formononetin	-18.8336	102.08	269.266			0.000480296	0.000718451	0.00132673	0.000130236	0.00183876	0.000898893	0.000471635	0.00242418	0.0018903	0.00159537
1924					102.159	177.087			0.0226419	0.0200796	0.0225658	0.0235595	0.0210792	0.0219852	0.017067	0.0243961	0.0233935	0.0216189
1925					102.289	268.263			0.00891094	0.0100258	0.0102697	0.00823584	0.0116841	0.00982528	0.0117365	0.017159	0.0154649	0.0147868
1926			Biochanin A-beta-D-glucoside	-19.642	102.289	447.403			0.013542	0.0113835	0.0140139	0.0185044	0.0147327	0.0144353	0.00637654	0.0100911	0.0104593	0.00897565
1927					102.556	446.398			0.0430035	0.0381348	0.0428598	1.14782e-05	0.047215	0.0342449	0.0211136	0.0295987	0.0340031	0.0282384
1928					102.695	448.405			0.000479984	0.000710824	0.00140228	0.00194733	0.00206569	0.00132122	0.000472205	0.000368391	0.000912277	0.000584291
1929			[2,6-dihydroxy-3-(3,5,7-trihydroxy-4-oxo-4H-chromen-2-yl)phenyl]oxidanesulfonic acid	-11.3501	102.816	399.293			0.000183943	0.000112697	0.000807423	0.000462158	0.00068797	0.000450838	0.000372948	1.21406e-05	0.00160262	0.000662571
1930			FADH2	11.2052	103.234	788.582			0.00884667	0.00325727	0.00299175	0.00702257	0.00475208	0.00537407	0.00459316	0.00266212	0.00495004	0.00406844
1931			Digalacturote	-24.7512	103.284	371.262			0.000859972	0.000921525	0.000317073	1.14782e-05	0.001137	0.000649409	0.000561632	1.21406e-05	0.00132254	0.000632103
1932					103.291	318.214			1.35123e-05	9.35938e-05	0.000189172	0.000401031	0.000119292	0.00016332	0.00011858	1.21406e-05	0.000633872	0.000254864
1933					103.473	370.258			0.0014861	0.0037726	0.00504605	0.00354384	0.00558197	0.00388611	0.00188643	1.21406e-05	0.00791845	0.00327234
1934					103.473	398.289			0.00397671	0.00358342	0.00694292	0.00429465	0.00654298	0.00506814	0.00281162	1.21406e-05	0.0100644	0.00429604
1935			sn-Glycero-3-phospho-1-inositol	-1.13942	103.497	335.221			0.00118603	0.00271206	0.00310462	0.00140652	0.00491791	0.00266543	0.0014178	0.00937951	0.005571	0.0054561
1936					103.724	385.273			0.0268867	0.0176669	0.0228786	0.00987526	0.0168684	0.0188352	1.2168e-05	0.0238041	0.0225032	0.0154398
1937			Pyrrolnitrin	10.7053	103.819	258.083			0.000618234	0.000332344	0.000239235	0.000309508	0.000494029	0.00039867	0.000105514	0.000740991	0.000636283	0.000494262
1938					103.995	306.081			0.000478349	0.000933379	0.00135251	0.00121649	0.00146039	0.00108822	0.00114466	0.00218063	0.00228474	0.00187001
1939					104.237	521.336			0.000276156	0.000236873	8.21347e-05	0.000213178	1.28414e-05	0.000164236	8.34909e-05	0.0013587	1.28864e-05	0.000485027
1940					104.311	468.277			0.00083185	0.00214542	0.00488939	0.0107537	0.00527696	0.00477946	0.00396841	0.0169466	0.0102358	0.0103836
1941			2,4,5-trihydroxy-3-[3-hydroxy-4-methoxy-5-(3,4,5-trihydroxybenzoyloxy)benzoyloxy]benzoic acid	-23.7283	104.659	505.351			0.000308886	0.000107434	0.000379684	1.14782e-05	1.28414e-05	0.000164065	0.00121299	0.000167206	0.000789961	0.000723386
1942					104.978	180.086			1.35123e-05	0.00869219	1.22641e-05	0.00489459	0.00800654	0.00432382	1.2168e-05	0.0156462	0.0171985	0.0109523
1943					105.183	520.332			0.00259593	0.00370099	0.00073512	0.00229322	0.000394516	0.00194395	0.00108968	0.0101227	1.28864e-05	0.00374174
1944					105.377	550.408			0.00072967	0.000388779	0.00100848	8.71902e-05	0.000510422	0.000544909	1.2168e-05	0.000260028	0.000860259	0.000377485
1945			Arbutin 6-phosphate	-21.531	105.542	353.231			0.00282968	0.00326936	0.0023025	0.000633096	1.28414e-05	0.0018095	0.000196033	0.00257442	0.0014956	0.00142202
1946			Pelargonidin	21.1909	106.632	272.258			0.0012279	0.00140301	0.00166386	0.00257141	0.0016449	0.00170222	0.00160491	0.0028446	0.00254683	0.00233211
1947					107.421	204.098			0.00168035	0.000777316	0.00192262	0.00202635	0.00134761	0.00155085	0.000936457	0.00137644	0.00129125	0.00120138
1948					107.612	857.578			1.35123e-05	0.00116865	0.000907783	0.00133814	0.000994963	0.00088461	0.00150245	0.000544261	0.00114513	0.00106395
1949					108.501	252.108			0.00243572	0.00512508	1.22641e-05	0.00548661	0.00431398	0.00347473	0.00449693	0.00273352	0.00454483	0.00392509
1950					108.584	126.066			0.0145966	1.31712e-05	0.0231259	0.0231168	0.0201331	0.0161971	0.0332121	0.00757692	0.0258337	0.0222076
1951					109.318	221.113			0.00800777	0.00799634	0.00994546	0.00952819	0.00633038	0.00836163	0.00613045	0.00414673	0.00701401	0.00576373
1952					109.318	326.232			0.00291186	0.00661801	0.00152525	0.00046416	0.0052155	0.00334696	0.00437854	0.00382739	0.00275865	0.00365486
1953			N-[4-(5-Nitro-2-furyl)-2-thiazolyl]acetamide	22.0448	110.709	254.247			0.00381359	0.0026991	0.00278803	0.00243807	0.00227688	0.00280313	0.00561195	0.00357005	1.28864e-05	0.00306496
1954					111.219	483.298			0.000726612	0.00129914	0.00202329	0.000431086	0.00123999	0.00114402	0.000226398	0.000307144	1.28864e-05	0.000182143
1955					111.75	536.265			1.35123e-05	1.31712e-05	0.00176912	0.000966437	0.0033281	0.00121807	0.00149937	0.00336994	0.00172417	0.00219783
1956					112.003	227.183			0.00173163	0.00384739	0.00561968	0.00472974	0.00453946	0.00409358	0.00566913	0.00393658	0.00316756	0.00425776
1957					112.229	184.056			0.0154628	0.007084	0.00774185	0.0113026	0.0076445	0.00984716	0.00935039	0.0117191	0.0108436	0.0106377
1958					112.279	289.248			0.00220517	0.00173482	0.00364741	0.00288461	0.00269647	0.0026337	1.2168e-05	0.00245456	0.00188587	0.00145087
1959					112.297	165.051			0.176226	0.167825	0.153261	0.161715	1.28414e-05	0.131808	0.168403	0.146141	0.16411	0.159551
1960					112.297	244.19			0.0136354	0.0169782	0.0218384	0.0203644	0.020131	0.0185895	0.0265234	0.0158445	0.0133825	0.0185835
1961					112.456	245.194			0.000575713	0.00184165	0.00254103	0.000749468	0.00169811	0.0014812	0.00289694	0.0014446	0.00134096	0.00189417
1962					112.614	198.185			0.00248195	0.00561817	0.00457396	0.00415209	0.0029521	0.00395565	0.00509363	0.00226053	0.00221581	0.00318999
1963					112.614	226.179			0.0250159	0.0325576	0.0405652	0.0374396	0.0390544	0.0349265	0.0546453	0.0321353	0.0267634	0.037848
1964					112.614	299.089			0.0241256	0.00938426	0.0120222	0.0115279	0.0195413	0.0153202	0.00584638	0.0132125	0.0152305	0.0114298
1965					112.846	774.533			0.00195422	0.000869893	0.000560847	0.00134025	0.001809	0.00130684	0.000717337	0.00185095	0.00087716	0.00114848
1966					113.564	830.565			0.0061375	0.00391011	0.00263189	0.0138511	0.011365	0.00757912	0.00477544	0.0175906	0.00439309	0.00891971
1967			CDP-4-dehydro-3,6-dideoxy-D-glucose	7.93909	113.772	532.314			1.35123e-05	0.000653175	0.000931991	0.00274369	0.00391498	0.00165147	0.000742736	1.21406e-05	0.000821847	0.000525574
1968			S-(2,2-Dichloro-1-hydroxy)ethyl glutathione	-6.75108	114.096	421.271			0.00310193	1.31712e-05	0.00229233	0.00302965	0.00222559	0.00213254	0.0026782	0.00273618	0.00169303	0.00236914
1969					114.121	559.342			0.000180361	1.31712e-05	0.00176172	0.000826823	0.00471866	0.00150015	0.00386979	0.00430661	0.000923861	0.00303342
1970			dTDP-4-oxo-2,6-dideoxy-L-allose	-21.961	114.125	531.31			0.0018332	0.00468376	0.011254	0.0142173	0.0249838	0.0113944	0.00981828	1.21406e-05	0.0139811	0.00793719
1971					114.19	497.277			0.00157689	0.00112276	0.0128767	0.0137221	0.028919	0.0116435	0.0119983	0.0234795	0.0135268	0.0163349
1972					114.308	835.603			0.539504	0.462724	0.164498	0.431271	0.212378	0.362075	0.120489	0.377927	0.214684	0.2377
1973			SB 228357	-15.4243	114.353	432.384			0.00313497	0.00232794	0.00274867	0.00119351	0.0033817	0.00255736	0.000905663	0.000408706	0.000614954	0.000643108
1974					114.513	200.034			0.0137182	0.0136099	0.0237114	0.0104421	0.0249228	0.0172809	0.0310752	0.0196502	0.0303135	0.027013
1975			(2E)-Butenoyl-CoA	-0.426172	114.647	832.583			0.247687	0.114952	0.0828621	0.248872	0.18091	0.175056	0.0542602	0.116803	0.0578604	0.0763079
1976					114.976	241.06			0.00774437	0.00840336	0.014448	0.000538592	0.0176807	0.009763	0.0199348	0.0124785	0.0235879	0.0186671
1977					114.976	246.152			0.0170057	1.31712e-05	0.0146338	0.00780567	1.28414e-05	0.00789422	0.016333	0.016127	0.0192197	0.0172265
1978			4-Deoxy-beta-D-gluc-4-enuronosyl-(1,3)-N-acetyl-D-galactosamine 4-sulfate	-18.651	115.136	460.379			1.35123e-05	1.31712e-05	0.00199827	0.00113721	0.00195688	0.00102381	1.2168e-05	1.21406e-05	1.28864e-05	1.23983e-05
1979					115.266	834.599			0.675631	0.85193	0.333223	0.838763	0.684427	0.676795	0.209984	0.665539	0.442156	0.439226
1980					115.392	514.282			1.35123e-05	0.000645352	0.00779383	0.00892292	0.0160288	0.00668088	0.00583237	1.21406e-05	0.0078481	0.0045642
1981			Molybdoenzyme molybdenum cofactor	8.63714	115.709	522.286			1.35123e-05	1.31712e-05	0.000345152	1.14782e-05	0.000199467	0.000116556	0.00125507	1.21406e-05	0.00124043	0.000835878
1982			Crotonoyl-CoA	-7.62037	115.84	836.609			0.173192	0.0881779	0.0585809	0.197864	0.110117	0.125587	0.0421886	0.115876	0.0783493	0.0788046
1983					115.948	244.035			0.00104545	0.00183355	0.00524004	0.000532433	0.00481112	0.00269252	0.00754792	0.00233976	0.00602378	0.00530382
1984					116.442	218.121			0.00973048	0.0133986	0.00327969	0.00137901	0.00888101	0.00733375	0.00133701	0.00937418	0.00588249	0.00553122
1985					116.456	564.359			0.00105552	0.00158161	0.00079353	0.00123041	1.28414e-05	0.00093478	0.000368372	0.00742216	1.28864e-05	0.00260114
1986			TG(18:4(6Z,9Z,12Z,15Z)/16:1(9Z)/18:4(6Z,9Z,12Z,15Z))	2.99656	116.686	846.293			0.00218529	0.00262271	0.00365518	0.00197918	0.00160534	0.00240954	0.00154894	0.00301028	0.00235795	0.00230572
1987					116.896	774.273			1.35123e-05	0.000793362	0.000768435	0.000914177	0.000568582	0.000611614	0.00114898	0.000671505	0.000936904	0.000919129
1988			all-trans-Undecaprenyl phosphate	3.50846	117.392	848.293			0.00143207	0.0028442	0.00290263	0.00211245	0.00309921	0.00247811	0.00130501	0.00197259	0.00255215	0.00194325
1989					117.545	371.229			0.00302526	0.00820978	0.00745167	0.00564205	0.00157208	0.00518017	0.00310383	0.00127242	0.000739687	0.00170531
1990			Rhein	-23.163	117.611	285.221			1.35123e-05	0.00225434	0.00307956	0.00255297	1.28414e-05	0.00158264	0.00339772	0.00460767	0.00347338	0.00382626
1991					118.34	306.118			0.00251412	0.00903681	0.00701384	0.00395192	0.00420904	0.00534515	0.0042112	0.00201316	0.00645764	0.00422734
1992					119.1	287.077			0.0109853	0.00987066	0.00793124	0.00475948	0.0128003	0.00926939	1.2168e-05	0.00785749	0.0115531	0.00647425
1993					119.439	385.273			0.0353923	0.0359771	1.22641e-05	0.0216444	0.0315711	0.0249194	1.2168e-05	0.0338054	0.0326418	0.0221531
1994					119.659	574.314			0.000769249	0.000720175	0.0021226	0.000186423	0.000909684	0.000941626	1.2168e-05	0.00161338	0.00130478	0.000976777
1995					120.309	223.058			0.00785151	0.0164698	0.012039	1.14782e-05	0.0142013	0.0101146	0.0137631	0.0110733	0.0119759	0.0122707
1996					120.653	232.049			1.35123e-05	1.31712e-05	0.00499272	1.14782e-05	0.00516331	0.00203884	0.00464034	0.0048	0.00590284	0.00511439
1997					120.979	996.325			0.00124943	1.31712e-05	1.22641e-05	0.00143422	0.00166947	0.000875711	0.00139569	0.00159544	0.0016443	0.00154514
1998					120.993	189.087			0.00160146	0.00195552	0.00319652	0.00177919	0.0027644	0.00225942	0.00233012	0.00107908	0.00270655	0.00203858
1999			Diloxanide furoate	13.6327	121.25	329.159			1.35123e-05	0.00207818	0.0011113	0.00128815	0.0017081	0.00123985	0.00193638	0.00144999	0.00176959	0.00171865
2000					121.394	557.287			0.00844339	0.00992248	0.0168828	0.00229745	0.00831671	0.00917257	1.2168e-05	0.00985871	0.00989379	0.00658822
[truncated: 2,735 more rows]

## Sheet: neg
id	MS2 name	MS2 score	MS1 name	MS1 ppm	rt	mz	SuperClass	type	PncA_1	PncA_2_NEG	PncA_3_NEG	PncA_4_NEG	PncA_5_NEG	Mean B	vector_1_NEG	vector_2_NEG	vector_3_NEG	Mean A
1	Oleic acid	0.999999			38.4216	281.248	Lipids and lipid-like molecules	forward	207.732	173.497	227.963	269.29	281.126	231.922	121.68	249.569	161.608	177.619
2	16-Methylheptadecanoic acid	0.999993			38.4255	283.263	Lipids and lipid-like molecules	forward	253.793	133.082	84.6217	90.7659	42.8193	121.016	197.272	254.414	174.296	208.661
3	Eicosadienoic acid	0.999974			38.5536	307.264	Lipids and lipid-like molecules	forward	4.57299	2.61538	5.54511	3.05608	5.07571	4.17305	3.32119	6.65499	4.66537	4.88052
4	10E,12Z-Octadecadienoic acid	0.999967			38.6897	279.232	Lipids and lipid-like molecules	forward	229.465	82.0002	125.2	98.221	183.008	143.579	177.972	201.205	180.315	186.497
5	Palmitoleic acid	0.999961			41.1779	253.217	Lipids and lipid-like molecules	forward	15.4109	10.6161	6.09598	9.53897	10.8727	10.5069	2.77086	8.2548	12.1389	7.72153
6	Pelargonic acid	0.999952			51.5926	157.122	Lipids and lipid-like molecules	forward	7.53035	6.79397	2.88044e-05	6.69552	9.87108	6.17819	6.55641	17.5491	6.10073	10.0688
7	15-Methylpalmitate	0.999939			42.3013	269.248	Organic compounds	forward	5.39517	2.99411e-05	3.98111	6.2069	1.65435	3.44751	5.21324	4.46727	5.23532	4.97194
8	12-Methyltridecanoic acid	0.999925			41.7476	227.201	Lipids and lipid-like molecules	forward	3.50976	2.88376	0.99007	2.03334	1.61765	2.20692	1.05387	1.89188	3.70179	2.21585
9	L-Norleucine	0.999877			297.44	130.086	Organic acids and derivatives	forward	3.69845	3.44971	3.56192	3.98168	5.3067	3.9997	3.52902	5.10725	5.21027	4.61552
10	Dodecanoic acid	0.999851			47.5729	199.169	Lipids and lipid-like molecules	forward	0.418342	0.37609	0.339031	2.79366e-05	2.89203e-05	0.226704	0.262146	0.449315	0.310373	0.340611
11	Pentadecanoic acid	0.999777			44.3165	241.217	Lipids and lipid-like molecules	forward	0.931781	1.59462	1.24145	1.61438	1.26024	1.3285	1.20465	2.35199	1.36896	1.64187
12	Adrenic acid	0.999719			38.4255	331.264	Lipids and lipid-like molecules	forward	4.50503	3.08197	5.32572	3.15997	8.02505	4.81955	3.99491	10.6692	5.16035	6.60814
13	Ethyl tetradecanoate	0.999708			40.843	255.233	Lipids and lipid-like molecules	forward	521.646	551.768	171.037	220.447	98.3162	312.643	215.402	324.244	491.21	343.619
14	Carnosic acid	0.999586			84.3012	331.191	Lipids and lipid-like molecules	forward	0.0902068	0.0975275	0.148907	0.18054	0.194071	0.14225	0.169493	0.147361	0.162358	0.159737
15	Arachidonic acid	0.999462			139.049	303.233	Lipids and lipid-like molecules	forward	0.230998	0.125177	0.221957	0.165008	2.89203e-05	0.148634	0.234523	0.204871	0.156894	0.198763
16	Capric acid	0.999456			49.5654	171.138	Lipids and lipid-like molecules	forward	0.256533	0.196486	2.88044e-05	0.303606	0.371428	0.225616	0.246467	0.477961	0.282301	0.335576
17	Malic acid	0.999363			529.744	133.013	Organic acids and derivatives	forward	0.836295	2.65245	2.68985	1.68672	1.66358	1.90578	2.79567	4.53609	1.31229	2.88135
18	Cholic acid	0.999347			238.778	407.28	Lipids and lipid-like molecules	forward	0.0628936	0.0460632	0.193385	0.149961	0.128367	0.116134	0.290193	3.58689e-05	0.154064	0.148097
19	5Z-Dodecenoic acid	0.99931			48.3066	197.154	Lipids and lipid-like molecules	forward	0.137695	0.0660049	0.0955427	2.79366e-05	0.188428	0.0975397	0.0941226	0.0962481	0.0938843	0.0947517
20	N-Acetyl-L-alanine	0.999238			263.644	130.05	Organic acids and derivatives	forward	0.773026	0.673658	0.821921	0.728957	0.949726	0.789458	0.691889	1.08745	2.81479e-05	0.593122
21	Alpha-Linolenic acid	0.998988			43.0698	277.217	Lipids and lipid-like molecules	forward	11.5473	9.27088	10.3345	13.8564	16.2113	12.2441	8.20153	13.1959	14.2516	11.883
22	L-Proline	0.998863			331.822	114.055	Organic acids and derivatives	forward	0.789547	0.720426	0.632809	0.765772	1.28675	0.83906	0.664795	1.18725	1.21071	1.02092
23	Pyroglutamic acid	0.998523			311	128.034	Organic acids and derivatives	forward	6.39567	4.89206	6.84356	2.79366e-05	6.42058	4.91038	5.26051	7.98265	6.89411	6.71242
24	Linoleic acid	0.998508			96.8561	279.232	Lipids and lipid-like molecules	forward	0.66175	0.383662	0.903579	0.845388	1.31561	0.821999	0.560591	1.94194	1.11461	1.20571
25	Eicosapentaenoic acid	0.998479			38.7269	301.217	Lipids and lipid-like molecules	forward	4.57044	3.1926	4.60298	8.36766	7.38517	5.62377	3.04513	9.46179	7.78263	6.76318
26	Tauroursodeoxycholic acid	0.99841			160.901	498.289	Lipids and lipid-like molecules	forward	0.556045	0.462194	1.02286	1.5962	1.59958	1.04738	3.4262	2.91796	2.52911	2.95776
27	Adenine	0.998369			384.515	134.046	Organoheterocyclic compounds	forward	2.07188	1.89334	1.80564	1.40368	1.75714	1.78633	0.724399	0.549245	0.580088	0.617911
28	Ethyl stearate	0.998359			39.3899	311.295	Lipids and lipid-like molecules	forward	0.361779	0.472191	0.124366	0.291365	0.0918447	0.268309	0.462782	0.40874	2.81479e-05	0.290517
29	Taurocholic acid	0.998177			212.034	514.284	Lipids and lipid-like molecules	forward	9.53634	6.72868	23.7587	50.446	40.0326	26.1004	18.6348	36.2818	22.6313	25.8493
30	Myristoleic acid	0.997718			45.3453	225.185	Lipids and lipid-like molecules	forward	0.623842	0.521237	0.539053	2.79366e-05	0.748079	0.486448	0.275215	0.54202	0.278309	0.365181
31	Docosahexaenoic acid	0.99742			38.5576	327.232	Lipids and lipid-like molecules	forward	35.9082	32.2746	57.4015	56.1208	73.8628	51.1136	34.1086	67.7973	48.3544	50.0868
32	Succinic acid	0.997136			390.709	117.018	Organic acids and derivatives	forward	14.141	10.764	12.9231	8.23879	8.10375	10.8341	9.11325	5.82691	5.97006	6.97007
33	Phosphoserine	0.997092			406.558	184.001	Organic acids and derivatives	forward	0.0319089	0.0329203	0.063495	0.0801101	0.0481675	0.0513204	0.0237145	0.035704	0.0452039	0.0348741
34	L-Glutamic acid	0.997036			406.647	146.045	Organic acids and derivatives	forward	5.14557	4.90155	7.25041	2.79366e-05	6.26532	4.71258	2.69538	5.37024	5.52124	4.52895
35	Ethyl oleate	0.99701			38.4255	309.28	Lipids and lipid-like molecules	forward	2.30639	2.33959	3.03753	1.86639	4.09362	2.7287	2.18206	4.23283	3.32825	3.24772
36	Isokobusone	0.996946			56.1216	221.154	Organic oxygen compounds	forward	0.692769	0.660999	0.983473	0.82091	0.876944	0.807019	0.63696	1.47664	0.595999	0.903199
37	Hypoxanthine	0.994372			181.317	135.03	Organoheterocyclic compounds	forward	62.6366	58.2182	56.1429	87.8654	114.313	75.8352	88.7007	70.1357	116.493	91.7765
38	Xanthosine	0.994334			322.358	283.068	Nucleosides, nucleotides, and analogues	forward	0.103089	0.0719169	0.12064	0.122644	0.167184	0.117095	0.268303	0.255595	0.205538	0.243145
39	Nicotinic acid	0.994027			228.346	122.023	Organoheterocyclic compounds	forward	36.4812	41.2106	64.3711	53.6022	56.8515	50.5033	0.154428	0.125184	0.109343	0.129652
40	Cortisone	0.993972			72.7183	359.186	Lipids and lipid-like molecules	forward	0.108307	0.099091	0.0785439	0.231915	0.0774752	0.119066	0.240548	0.157707	2.81479e-05	0.132761
41	Glutaric acid	0.993687			389.819	131.034	Organic acids and derivatives	forward	0.327854	0.335784	0.286545	0.216731	0.295445	0.292472	0.475665	0.576159	0.626661	0.559495
42	Threonic acid	0.993412			325.985	135.029	Organic oxygen compounds	forward	0.524349	0.68716	0.944757	0.576985	0.792519	0.705154	1.20034	0.879472	1.16907	1.08296
43	2,3-Dihydroxybutanedioic acid	0.993198			30.2485	149.008	Organic oxygen compounds	forward	0.0975	0.11664	0.0824538	0.0826687	0.0826186	0.0923762	2.82254e-05	3.58689e-05	0.0665674	0.0222105
44	L-Lysine	0.992484			552.294	145.097	Organic acids and derivatives	forward	0.536806	0.647179	0.721493	0.447634	0.927566	0.656136	0.594744	0.842245	0.797267	0.744752
45	Beta-Glycerophosphoric acid	0.991728			411.431	171.005	Lipids and lipid-like molecules	forward	3.12822e-05	2.99411e-05	2.88044e-05	2.79366e-05	2.89203e-05	2.93769e-05	0.0241258	3.58689e-05	0.0329833	0.0190483
46	3-Hydroxycapric acid	0.991302			99.708	187.133	Organic acids and derivatives	forward	0.0779909	0.0778412	0.103773	2.79366e-05	0.111534	0.0742334	0.0905709	0.107831	0.103173	0.100525
47	Glucose 6-phosphate	0.991252			486.079	259.022	Organic oxygen compounds	forward	0.0294432	0.128331	0.794335	0.796003	0.196691	0.388961	0.793514	0.696156	0.473734	0.654468
48	16-Hydroxy hexadecanoic acid	0.989342			54.7811	271.228	Lipids and lipid-like molecules	forward	1.10742	1.49412	1.34964	2.79366e-05	1.88718	1.16768	0.425619	0.934309	1.05187	0.803932
49	2-Hydroxyethanesulfonate	0.989276			133.487	124.99	Organic acids and derivatives	forward	5.20635	10.8174	19.8311	14.3496	20.106	14.0621	10.1032	17.4693	16.1241	14.5655
50	Indoleacetaldehyde	0.989124			34.1676	158.06	Organoheterocyclic compounds	forward	0.513967	0.36018	0.566548	0.605389	0.845866	0.57839	0.504223	0.683902	0.689007	0.625711
51	2-Hydroxystearic acid	0.98804			51.3041	299.259	Lipids and lipid-like molecules	forward	0.653287	0.730688	0.357525	0.483322	2.89203e-05	0.44497	0.430395	0.491273	0.465111	0.46226
52	D-Glutamine	0.98789			394.99	145.061	Organic acids and derivatives	forward	14.5378	15.1709	22.0117	2.79366e-05	13.9698	13.138	15.9527	14.3958	13.3981	14.5822
53	Xanthine	0.986756			225.677	151.025	Organoheterocyclic compounds	forward	12.4776	12.7873	16.2938	16.0143	17.8933	15.0933	16.3929	19.2112	17.6028	17.7356
54	2-Furoic acid	0.985597			52.3516	111.008	Organoheterocyclic compounds	forward	0.189315	0.174927	0.150181	0.163148	0.184369	0.172388	0.186251	3.58689e-05	0.190153	0.12548
55	Citric acid	0.985352			531.832	191.019	Organic acids and derivatives	forward	0.50236	1.53088	1.05971	2.7342	2.02969	1.57137	1.5598	1.16874	3.31805	2.01553
56	Alpha-dimorphecolic acid	0.984299			52.4731	295.227	Lipids and lipid-like molecules	forward	2.70555	2.78672	2.43524	1.59202	5.01684	2.90727	1.28699	5.6576	4.2555	3.73336
57	L-Gulonolactone	0.983856			49.1943	177.039	Organoheterocyclic compounds	forward	0.963824	0.774129	0.629247	0.601077	0.611574	0.71597	0.881458	0.705846	0.758104	0.781803
58	Cortisol	0.983609			181.334	361.202	Lipids and lipid-like molecules	forward	0.194217	0.259925	0.297435	0.209936	0.251886	0.24268	0.313593	0.129228	0.284941	0.242588
59	Fructose-1P	0.983143			318.291	179.055	Organooxygen compounds	forward	1.49347	1.96636	4.38388	3.94598	2.74795	2.90753	1.9253	2.00651	6.77296	3.56826
60	Diacetone alcohol	0.981944			620.13	115.075	Organic oxygen compounds	forward	0.0535002	0.056218	2.88044e-05	0.0319296	0.0637826	0.0410918	2.82254e-05	0.0630293	0.0420502	0.0350359
61	Uracil	0.981814			171.256	111.019	Organoheterocyclic compounds	forward	1.5356	1.36628	1.74539	2.84706	2.5712	2.01311	2.27402	2.42114	3.46897	2.72138
62	Uric acid	0.9812			334.783	167.02	Organoheterocyclic compounds	forward	0.227656	0.299833	0.214315	0.324996	0.391161	0.291592	0.308605	0.313003	0.377387	0.332998
63	Prostaglandin D2	0.980797			45.4808	351.221	Lipids and lipid-like molecules	forward	1.50914	1.3257	1.16635	1.43329	2.89203e-05	1.0869	1.69027	1.97751	1.66583	1.77787
64	Myristic acid	0.980587			18.2684	227.201	Lipids and lipid-like molecules	forward	0.0243307	2.99411e-05	0.0300145	2.79366e-05	0.0316028	0.0172012	0.0366112	0.040916	0.0314718	0.036333
65	Allantoin	0.980494			199.133	157.035	Organoheterocyclic compounds	forward	9.48024	9.15357	10.5886	8.69032	2.89203e-05	7.58256	9.28596	3.58689e-05	8.34791	5.87797
66	Pristanic acid	0.980258			39.9577	297.279	Lipids and lipid-like molecules	forward	0.0614448	2.99411e-05	2.88044e-05	0.057762	2.89203e-05	0.0238589	0.318456	0.41465	0.0613441	0.264816
67	Ricinoleic acid	0.979768			52.8068	297.243	Lipids and lipid-like molecules	forward	2.69119	2.77917	1.95418	2.722	2.89203e-05	2.02931	2.82254e-05	3.01155	2.55321	1.85493
68	(10E,12Z)-(9S)-9-Hydroperoxyoctadeca-10,12-dienoic acid	0.979507			60.0196	311.223	Lipids and lipid-like molecules	forward	0.200261	0.210788	0.152263	0.0754037	0.222925	0.172328	0.0727758	0.171066	0.171721	0.138521
69	Adenosine	0.978691			184.976	266.089	Nucleosides, nucleotides, and analogues	forward	1.27449	0.962868	1.18356	1.63076	0.767814	1.1639	1.10499	0.510749	0.56569	0.727142
70	4-Dodecylbenzenesulfonic Acid	0.97474			26.6185	325.184	Benzenoids	forward	3.11481	3.18516	3.87486	1.89063	2.00225	2.81354	3.24061	2.59158	1.63076	2.48765
71	Uridine	0.974396			189.713	243.062	Nucleosides, nucleotides, and analogues	forward	8.07195	5.85201	7.67585	13.6001	13.886	9.81718	9.79583	12.5244	16.473	12.9311
72	D-Glucuronic acid	0.973428			395.973	193.034	Organic oxygen compounds	forward	1.4394	1.15354	1.79924	3.04992	3.6411	2.21664	1.08035	1.56472	2.27856	1.64121
73	N-Acetylglutamine	0.97259			323.291	187.072	Organic acids and derivatives	forward	0.472216	0.410558	0.451441	0.57641	0.324927	0.44711	0.483536	0.435976	0.488152	0.469221
74	Stearidonic acid	0.972318			44.5289	275.202	Lipids and lipid-like molecules	forward	0.0462783	0.301765	0.237354	1.50458	0.827804	0.583556	0.199407	1.0775	0.468033	0.581647
75	Aminoadipic acid	0.972311			419.01	160.06	Organic acids and derivatives	forward	0.283652	0.351106	0.264956	0.0807972	0.186784	0.233459	0.376969	0.153842	2.81479e-05	0.176946
76	D-Arabinose 5-phosphate	0.967641			505.262	229.011	Organic oxygen compounds	forward	0.0130606	0.0565752	0.0752059	0.0423975	2.89203e-05	0.0374536	0.0353225	0.0307485	0.0251824	0.0304178
77	Thymidine	0.967324			89.1138	241.082	Nucleosides, nucleotides, and analogues	forward	0.113693	0.15983	0.0373101	0.0414474	0.062389	0.082934	0.0988314	0.251471	0.276244	0.208849
78	Glycocholic acid	0.965537			270.293	464.301	Lipids and lipid-like molecules	forward	0.00640111	2.99411e-05	0.0284545	0.0187125	2.89203e-05	0.0107254	0.0215285	0.0263969	0.0208344	0.0229199
79	L-Phenylalanine	0.964699			280.061	164.071	Organic acids and derivatives	forward	2.81132	2.46988	2.71675	2.83461	2.89203e-05	2.16652	2.79646	3.64499	2.81479e-05	2.14716
80	5'-Methylthioadenosine	0.964451			89.2164	296.082	Nucleosides, nucleotides, and analogues	forward	0.198139	0.22472	0.119508	0.182522	0.0513371	0.155245	0.153156	0.149221	0.153494	0.151957
81	D-Mannose	0.964345			301.303	179.055	Organic oxygen compounds	forward	0.139947	0.257054	0.419211	0.44069	0.399244	0.331229	0.601296	1.02163	0.91509	0.846005
82	N-Acetyl-L-methionine	0.963139			210.566	190.053	Organic acids and derivatives	forward	1.54982	1.36706	1.51036	1.80861	1.31748	1.51067	1.46597	1.3701	1.97562	1.6039
83	D-Erythrose 4-phosphate	0.962411			461.923	199.001	Organic oxygen compounds	forward	0.0255858	0.0777038	0.17996	0.160358	0.120196	0.112761	0.149705	0.138553	0.0979973	0.128752
84	Phenylpyruvic acid	0.962318			56.4365	163.039	Benzenoids	forward	0.689071	0.497096	0.399619	0.45491	0.658634	0.539866	0.428116	0.757422	0.50592	0.563819
85	Taurine	0.962206			367.887	124.006	Organic acids and derivatives	forward	0.109761	0.185335	0.23242	0.147639	2.12535	0.560101	2.98089	3.29161	2.96063	3.07771
86	Guanine	0.960949			370.11	150.041	Organoheterocyclic compounds	forward	0.21516	0.325683	0.301654	0.231194	0.238693	0.262477	0.0812881	0.0854882	0.0680077	0.0782613
87	Hexadecanedioic acid	0.96088			202.992	285.207	Lipids and lipid-like molecules	forward	0.400515	0.262714	0.458727	0.361962	0.488423	0.394468	0.171205	0.251146	0.136473	0.186275
88	Oxoadipic acid	0.960258			363.024	159.029	Organic acids and derivatives	forward	0.37309	0.447673	0.253692	0.0927632	0.225988	0.278641	0.528357	0.241618	2.81479e-05	0.256668
89	Inosine	0.957256			234.137	267.073	Nucleosides, nucleotides, and analogues	forward	16.2369	16.088	17.9007	27.7685	24.8607	20.571	25.3584	19.5408	22.5757	22.4916
90	Gingerol	0.9565			24.0694	293.179	Benzenoids	forward	3.12822e-05	2.99411e-05	1.74112	1.78876	1.35649	0.977286	2.82254e-05	2.17897	1.69135	1.29012
91	O-Phosphoethanolamine	0.955833			506.75	140.011	Organic acids and derivatives	forward	0.766549	0.827911	0.661495	0.661491	0.715594	0.726608	0.525184	0.705466	0.756766	0.662472
92	Maleic acid	0.955463			407.519	115.003	Organic acids and derivatives	forward	0.307833	0.534333	0.942978	0.529257	0.358571	0.534594	0.803868	0.611209	0.64834	0.687806
93	5-HETE	0.952822			49.9771	319.228	Lipids and lipid-like molecules	forward	0.3111	0.537726	0.386554	0.875296	0.984622	0.61906	0.255875	2.07832	0.655537	0.996576
94	D-Alanyl-D-alanine	0.951051			336.858	159.077	Organic acids and derivatives	forward	0.0209686	0.047758	0.0958312	2.79366e-05	0.0395095	0.0408191	0.0395276	0.0158777	0.0190331	0.0248128
95	Sedoheptulose	0.948841			306.204	209.066	Organic oxygen compounds	forward	0.163875	0.139826	2.88044e-05	0.161787	0.196316	0.132366	0.157665	0.186484	0.187275	0.177141
96	N-Acetylglutamic acid	0.948519			391.181	188.055	Organic acids and derivatives	forward	0.747588	0.553926	0.42831	0.396307	0.712012	0.567628	1.87898	1.22868	2.81479e-05	1.0359
97	D-Ribulose 5-phosphate	0.947642			454.597	229.012	Organooxygen compounds	forward	0.0564991	0.396113	0.923447	0.526289	0.349787	0.450427	0.491196	0.280523	0.190141	0.32062
98	Pantothenic acid	0.946562			282.972	218.103	Organooxygen compounds	forward	1.82895	0.973081	0.996881	1.81945	1.50784	1.42524	0.710875	1.69485	1.68553	1.36375
99	L-Ribulose	0.944689			96.8877	149.045	Organic oxygen compounds	forward	0.835852	1.14463	1.63372	1.43411	1.68812	1.34729	2.33385	2.17268	2.43249	2.31301
100	Adenosine monophosphate	0.943958			446.027	346.056	Nucleosides, nucleotides, and analogues	forward	0.626774	1.02648	2.88044e-05	0.991706	0.953188	0.719635	0.786285	0.172707	0.249341	0.402778
101	Jasmonic acid	0.943938			31.6273	209.118	Lipids and lipid-like molecules	forward	0.150416	0.214994	0.053538	0.0242897	0.129046	0.114457	0.038584	0.168563	0.115217	0.107455
102	Heptanoic acid	0.943598			1.58711	129.091	Lipids and lipid-like molecules	forward	0.0254843	0.0742991	0.0738737	2.79366e-05	0.093278	0.0533926	0.0178642	3.58689e-05	2.81479e-05	0.00597606
103	UDP-N-acetyl-alpha-D-galactosamine	0.938265			432.639	606.075	Nucleosides, nucleotides, and analogues	forward	0.126117	0.171426	0.256345	0.118403	0.155266	0.165511	0.192067	0.122207	0.175361	0.163211
104	3'-AMP	0.937268			420.485	346.056	Nucleosides, nucleotides, and analogues	forward	0.0398065	0.0474858	0.0595512	0.0864633	0.0445805	0.0555774	0.0512122	0.139923	0.114745	0.10196
105	Pyrophosphate	0.936163			520.738	176.935	Homogeneous non-metal compounds	forward	0.061471	0.0215221	0.0624698	0.0956348	0.145371	0.0772937	0.0633567	0.0946975	0.172253	0.110102
106	Cholesterol sulfate	0.93582			57.7908	465.305	Lipids and lipid-like molecules	forward	0.117764	0.160422	0.409246	0.573478	0.0281959	0.257821	0.104688	0.59611	2.81479e-05	0.233609
107	D-Glycero-D-galacto-heptitol	0.934263			350.103	211.082	Organic oxygen compounds	forward	0.0979245	0.0859104	0.123381	0.093059	2.89203e-05	0.0800608	0.105538	0.0383978	0.0363462	0.0600941
108	Isovalerylglycine	0.933728			209.637	158.081	Organic acids and derivatives	forward	0.226787	0.208546	0.192433	0.149913	0.310991	0.217734	0.390487	0.334695	0.421416	0.3822
109	Phthalic acid	0.929822			362.008	165.018	Benzenoids	forward	0.329707	0.304562	0.228142	0.255438	0.201678	0.263905	0.229363	0.325906	0.317378	0.290882
110	L-2-Hydroxyglutaric acid	0.928476			396.885	147.029	Lipids and lipid-like molecules	forward	0.220361	0.267758	0.364532	0.290002	0.236396	0.27581	0.232221	0.241595	0.301716	0.258511
111	Dihydrolipoate	0.924713			53.6499	207.05	Lipids and lipid-like molecules	forward	0.377071	0.546777	0.599606	0.412252	0.513384	0.489818	0.629158	0.893754	0.689949	0.73762
112	Guanosine	0.921454			284.894	282.084	Nucleosides, nucleotides, and analogues	forward	0.282366	0.281344	0.311235	0.480357	0.323371	0.335734	0.406768	0.258771	0.354165	0.339901
113	Oxoglutaric acid	0.920747			370.912	145.013	Organic acids and derivatives	forward	1.28472	1.36849	2.25017	2.63577	1.85567	1.87896	0.975123	1.89863	1.80445	1.5594
114	ADP	0.919039			471.644	426.022	Nucleosides, nucleotides, and analogues	forward	0.0633921	0.112104	0.168982	0.0697132	0.0948812	0.101814	0.0430146	0.0161215	0.0271207	0.0287523
115	L-Asparagine	0.918545			398.824	131.045	Organic acids and derivatives	forward	0.82348	0.768756	0.93683	0.708649	2.89203e-05	0.647549	0.811628	0.627328	0.607665	0.682207
116	(9xi,10xi,12xi)-9,10-Dihydroxy-12-octadecenoic acid	0.918026			63.1827	313.239	Lipids and lipid-like molecules	forward	0.345631	0.286175	0.359862	0.259612	2.89203e-05	0.250262	0.247444	0.348824	0.328807	0.308358
117	D-Xylitol	0.916982			99.7832	151.06	Organic oxygen compounds	forward	0.53446	0.409815	0.461259	0.609951	0.736918	0.550481	0.38666	0.656818	0.620284	0.554587
118	Tetradecanedioic acid	0.916392			244.163	257.175	Lipids and lipid-like molecules	forward	0.241213	0.141592	0.226224	0.217247	0.205652	0.206385	0.049094	0.096759	0.0414998	0.0624509
119	D-Sedoheptulose 7-phosphate	0.912544			500.432	289.033	Organic oxygen compounds	forward	0.020166	0.0311371	2.88044e-05	0.0325624	0.0239771	0.0215743	0.0252734	0.0146945	0.0132409	0.0177363
120	15-KETE	0.911745			51.1318	317.212	Lipids and lipid-like molecules	forward	0.0611456	0.0465088	0.0851623	2.79366e-05	0.22298	0.083165	0.0214801	0.2599	0.126489	0.135956
121	L-Threonine	0.911291			372.955	118.05	Organic acids and derivatives	forward	1.60774	1.41884	1.82506	2.06274	2.7609	1.93506	2.06657	2.30808	2.91189	2.42885
122	Azelaic acid	0.91007			349.152	187.097	Lipids and lipid-like molecules	forward	0.272818	0.1776	0.114468	0.115785	0.196396	0.175413	0.082544	0.214931	0.127607	0.141694
123	Citraconic acid	0.908178			365.621	129.018	Lipids and lipid-like molecules	forward	1.13781	0.739487	0.857053	0.583381	0.756821	0.814909	0.448023	0.47119	0.5081	0.475771
124	Saccharopine	0.908106			458.935	275.125	Organic acids and derivatives	forward	0.0225947	0.0377982	0.0276005	0.0154682	0.0316235	0.027017	0.0366822	0.0131511	0.0337612	0.0278648
125	Glycylleucine	0.905946			305.185	187.108	Organic acids and derivatives	forward	0.0493695	0.0720835	0.110748	0.0894529	0.0750056	0.0793319	0.0413012	0.0225843	0.0435966	0.0358274
126	Uridine 5'-monophosphate	0.90542			451.84	323.028	Nucleosides, nucleotides, and analogues	forward	0.213864	0.293628	2.88044e-05	0.340962	0.419731	0.253643	0.222227	0.0726103	0.129341	0.141393
127	Inosinic acid	0.904695			459.738	347.039	Nucleosides, nucleotides, and analogues	forward	0.474218	0.765453	1.08584	0.471293	0.979175	0.755196	0.253566	0.113134	0.108955	0.158552
128	L-Histidine	0.902546			459.598	154.061	Organic acids and derivatives	forward	1.09153	1.2976	0.410536	1.65697	1.74182	1.23969	1.2858	1.0297	1.53672	1.28407
129	D-Ribose	0.899549			150.407	149.045	Organic oxygen compounds	forward	3.12822e-05	0.520006	0.624985	0.477389	0.383683	0.401219	0.554155	0.69033	2.81479e-05	0.414837
130	Uridine diphosphategalactose	0.896303			445.562	565.048	Nucleosides, nucleotides, and analogues	forward	0.172251	0.257247	0.329416	0.0494494	0.22867	0.207407	0.294408	0.183827	0.150487	0.209574
131	N-Acetyl-L-aspartic acid	0.89625			396.904	174.04	Organic acids and derivatives	forward	0.28973	0.322202	0.294687	0.324733	0.270194	0.300309	0.217529	0.396472	2.81479e-05	0.204676
132	Ethyl glucuronide	0.895528			323.319	221.066	Organic oxygen compounds	forward	0.042872	0.05385	0.103591	2.79366e-05	0.0912707	0.0583224	0.212251	0.157	2.81479e-05	0.123093
133	myo-Inositol	0.892063			413.214	179.055	Organic oxygen compounds	forward	0.430198	0.439296	0.522552	0.468364	0.437221	0.459526	0.573959	0.618797	0.596364	0.596373
134	D-Myo-inositol 4-phosphate	0.8917			515.633	259.022	Organic oxygen compounds	forward	0.0145967	0.028266	0.121679	0.120117	0.0596628	0.0688644	0.14691	0.159487	0.0877058	0.131367
135	Orotic acid	0.891075			233.905	155.009	Organoheterocyclic compounds	forward	0.131554	0.197037	0.117855	0.089507	0.116302	0.130451	0.136649	0.256618	0.300637	0.231301
136	Racemethionine	0.888899			305.26	148.043	Organic acids and derivatives	forward	0.734182	0.620226	0.683767	0.814091	1.09023	0.7885	0.608374	0.942821	1.067	0.872732
137	Dehydroascorbic acid	0.887937			127.178	173.008	Organoheterocyclic compounds	forward	1.68546	2.99411e-05	1.68128	2.47977	2.057	1.58071	2.33151	1.61997	1.57429	1.84192
138	Ribitol	0.885589			255.282	151.06	Organic oxygen compounds	forward	0.198245	0.269365	0.391991	0.293375	0.26688	0.283971	0.112976	0.00808237	2.81479e-05	0.0403622
139	Maltotriose	0.881594			449.586	503.162	Organic oxygen compounds	forward	0.00144038	0.0301031	0.084865	0.119175	0.0224798	0.0516127	0.0991825	0.157339	0.122192	0.126238
140	N-Acetyl-L-phenylalanine	0.867996			190.019	206.081	Organic acids and derivatives	forward	0.0644523	0.0429362	0.0490029	0.136176	0.0755699	0.0736274	0.0528637	0.0726811	0.127876	0.0844736
141	Glutathione	0.867554			446.981	306.077	Organic acids and derivatives	forward	0.0241634	0.0564489	0.0993583	0.00776383	0.0661016	0.0507672	0.0754222	0.041669	0.0278178	0.048303
142	Trans-urocanate	0.864321			73.0779	137.034	Organic compounds	forward	0.677233	0.561618	1.05687	0.420204	0.765702	0.696326	0.364413	0.350525	0.242287	0.319075
143	Uridine 5'-diphosphate	0.864226			472.604	402.995	Nucleosides, nucleotides, and analogues	forward	0.00804916	0.0134764	2.88044e-05	0.0148222	0.0207394	0.0114232	0.00382206	0.00149228	0.00206076	0.00245837
144	Pyruvic acid	0.86302			82.6262	87.0076	Organic acids and derivatives	forward	3.59135	8.55071	11.1009	10.1287	1.40877	6.95609	4.75556	17.2434	4.80102	8.93334
145	Beta-D-Galactose	0.86281			285.332	179.046	Organic oxygen compounds	forward	0.0233574	0.0324807	0.047773	0.0214239	0.0718985	0.0393867	0.146245	0.297103	0.248694	0.230681
146	Acetylglycine	0.859672			293.324	116.034	Organic acids and derivatives	forward	0.18483	0.12034	0.162139	0.146676	0.227824	0.168362	0.145577	0.152868	0.227521	0.175322
147	Paxilline	0.853576			34.1797	434.237	Organoheterocyclic compounds	forward	0.450473	0.634158	1.21118	0.786036	0.862545	0.788879	0.5576	0.595754	0.788227	0.647194
148	Erythrono-1,4-lactone	0.853205			65.7161	117.018	Organoheterocyclic compounds	forward	5.86585	6.01282	6.02731	4.53003	4.3146	5.35012	4.58076	4.70486	3.90745	4.39769
149	16(17)-EpDPE	0.851604			50.0581	343.227	Lipids and lipid-like molecules	forward	0.142391	0.342135	0.224916	0.45087	0.462947	0.324652	0.132343	0.725067	0.154377	0.337262
150	Uridine diphosphate glucuronic acid	0.851365			472.998	579.028	Nucleosides, nucleotides, and analogues	forward	0.07738	0.140974	2.88044e-05	0.226307	0.268618	0.142661	0.0706103	0.0134025	0.0297844	0.0379324
151	L-Tyrosine	0.850677			323.617	180.066	Organic acids and derivatives	forward	0.126067	0.15315	0.368743	0.282833	0.360938	0.258346	0.423015	0.241852	0.432878	0.365915
152	3-Methyl-2-oxovaleric acid	0.841653			57.3058	129.055	Organic acids and derivatives	forward	2.89109	2.18038	2.01901	2.41358	2.50713	2.40224	1.51192	3.58689e-05	3.01931	1.51042
153	1-Deoxy-D-xylulose 5-phosphate	0.838133			94.88	213.016	Organic oxygen compounds	forward	0.198772	0.24673	0.380138	0.33777	0.318675	0.296417	0.553093	0.724802	0.545875	0.607923
154	Cellobiose	0.833735			388.343	341.109	Organic oxygen compounds	forward	0.025532	0.0938348	0.187399	0.239838	0.109961	0.131313	0.207585	0.314658	0.284183	0.268809
155	Hydroxyphenyllactic acid	0.830338			200.153	181.05	Phenylpropanoids and polyketides	forward	0.112383	0.0728094	0.0666727	0.0627794	0.0797573	0.0788803	2.82254e-05	0.0671454	0.102227	0.0564669
156	3-Sulfinato-L-alaninate	0.829202			161.845	152.001	Organic acids and derivatives	forward	4.90375	4.30319	5.54452	3.84347	5.31436	4.78186	2.79755	3.91682	3.83811	3.5175
157	Orotidine	0.821536			319.303	287.052	Nucleosides, nucleotides, and analogues	forward	0.0758527	0.0651796	0.074504	0.0438553	0.0566952	0.0632174	0.0634614	0.109891	0.0825345	0.0852957
158	S-Adenosylhomocysteine	0.816951			380.624	383.12	Nucleosides, nucleotides, and analogues	forward	0.00942775	0.150526	0.28153	0.145967	0.0817502	0.13384	0.14957	0.251257	2.81479e-05	0.133618
159	L-Cysteine	0.816523			160.695	178.017	Organic acids and derivatives	forward	1.11816	1.13692	0.678563	0.407531	2.89203e-05	0.66824	0.174771	1.2491	0.665404	0.696426
160	Deoxyribose 5-phosphate	0.813658			79.0316	213.016	Organic oxygen compounds	forward	0.279526	0.320437	0.366881	0.400437	0.351659	0.343788	0.521024	0.85545	0.560318	0.645597
161	N-Acetylleucine	0.813359			206.785	172.097	Organic acids and derivatives	forward	0.0786628	0.070639	0.0598087	0.108789	0.125289	0.0886377	0.090586	0.0996215	0.130542	0.106917
162	N-Acetylserine	0.810928			591.771	146.045	Organic acids and derivatives	forward	0.0676772	0.0578655	0.0960951	0.0967671	0.0380597	0.0712929	0.0533612	0.108564	0.0963684	0.086098
163	LysoPE(18:1(9Z)/0:0)	0.79983			224.282	478.295	Lipids and lipid-like molecules	forward	1.21959	1.02117	1.10779	1.79828	1.63779	1.35692	1.64496	1.27073	1.09888	1.33819
164	alpha-Tocopherol	0.798945			31.2542	429.374	Lipids and lipid-like molecules	forward	0.0531454	0.0167426	0.195858	0.186834	0.0876118	0.108038	0.212096	0.121101	0.0922492	0.141815
165	Carboxytolbutamide	0.798706			305.188	299.073	Benzenoids	forward	0.0213013	0.0594143	0.0418301	0.06253	0.0511386	0.0472428	0.0403203	0.0651744	2.81479e-05	0.0351743
166	N(6)-(1,2-dicarboxyethyl)AMP	0.795833			497.391	230.529	Nucleosides, nucleotides, and analogues	forward	0.0436082	0.053098	2.88044e-05	0.0364208	0.0315483	0.0329408	0.0362967	3.58689e-05	0.0237782	0.0200369
167	L-Valine	0.795598			321.498	116.071	Organic acids and derivatives	forward	1.76439	1.53971	1.66528	1.94455	2.70174	1.92313	1.89453	2.53088	2.69009	2.37183
168	Adipic acid	0.791934			384.59	145.049	Lipids and lipid-like molecules	forward	0.0597153	0.0403011	0.0367018	2.79366e-05	0.0486901	0.0370872	0.0315857	0.0476408	0.0513897	0.0435388
169	Cyclohexanecarboxylic acid	0.789824			340.064	127.075	Organic acids and derivatives	forward	0.159965	0.207365	0.350285	0.140405	0.17941	0.207486	0.196768	0.330223	0.26421	0.263733
170	N-Acetyl-glucosamine 1-phosphate	0.781388			459.582	300.048	Organic oxygen compounds	forward	0.0446899	0.051608	0.0675469	0.0535384	0.0795887	0.0593944	0.0233086	0.12424	0.114301	0.0872831
171	D-Tagatose	0.769856			231.396	179.055	Organic oxygen compounds	forward	0.0167458	0.0267581	0.0607729	0.00918137	0.0177378	0.0262392	0.0908566	0.0348958	0.0614657	0.062406
172	Adenylsuccinic acid	0.763209			496.725	462.067	Nucleosides, nucleotides, and analogues	forward	0.0231895	0.029049	2.88044e-05	0.0216928	0.0176656	0.0183251	0.0282956	0.00396312	0.0154214	0.0158934
173	N-Butyrylglycine	0.753648			228.472	144.065	Organic acids and derivatives	forward	0.344143	0.234129	0.307647	0.215294	0.460994	0.312442	0.72074	0.473695	0.761557	0.651997
174	Citramalic acid	0.751863			142.086	147.029	Lipids and lipid-like molecules	forward	0.553382	0.802618	1.07765	0.768176	0.676633	0.775692	1.02555	1.01683	2.81479e-05	0.680803
175	1-deoxy-1-(N6-lysino)-D-fructose	0.744185			414.164	132.029	Organic acids and derivatives	forward	1.19716	1.30206	2.29567	1.84387	1.2638	1.58051	0.811984	1.15906	1.44204	1.1377
176	D-Ornithine	0.743566			542.561	131.081	Organic acids and derivatives	forward	0.234699	0.0501757	0.131468	0.129492	0.258028	0.160773	0.149813	0.223819	0.231319	0.20165
177	Theaflavin	0.742743			433.607	563.124	Phenylpropanoids and polyketides	forward	0.719585	0.703345	0.760294	2.79366e-05	0.757179	0.588086	0.863468	0.958676	0.747839	0.856661
178	Hydrogen phosphate	0.741294			175.841	96.9686	Homogeneous non-metal compounds	forward	0.321293	0.266449	0.289931	0.253997	0.314558	0.289246	0.29507	0.349399	0.312197	0.318889
179	Limocitrin	0.739978			241.34	345.059	Phenylpropanoids and polyketides	forward	0.068543	0.15722	0.246363	0.330731	0.175591	0.19569	0.258404	3.58689e-05	0.233726	0.164055
180	4-Acetamidobutanoic acid	0.73726			391.181	144.065	Organic acids and derivatives	forward	0.0286559	0.0221445	0.0165454	0.0108766	0.0281216	0.0212688	0.0627818	0.0465305	2.81479e-05	0.0364468
181	(R)-3-Hydroxy-tetradecanoic acid	0.735487			79.0439	243.196	Lipids and lipid-like molecules	forward	0.0283889	0.0317901	0.0435509	2.79366e-05	0.0630828	0.0333681	0.0442377	0.044167	0.0349528	0.0411192
182	Fexofenadine	0.734555			219.427	500.279	Benzenoids	forward	0.592622	0.465234	0.437587	1.09402	0.704237	0.65874	0.951269	0.709919	0.849473	0.836887
183	Oleoyl glycine	0.734039			63.1078	338.271	Organic acids and derivatives	forward	0.0502402	0.0174473	0.0434749	0.0753126	0.0747385	0.0522427	0.0392023	0.12173	0.0905342	0.0838221
184	Isonicotinic acid	0.720818			394.525	122.024	Organoheterocyclic compounds	forward	1.1366	0.551947	0.827198	0.91419	1.70297	1.02658	0.371274	0.368242	0.234237	0.324585
185	3-Hydroxymethylglutaric acid	0.716821			374.89	161.044	Lipids and lipid-like molecules	forward	0.251475	0.31064	0.263694	2.79366e-05	0.250834	0.215334	0.247542	0.421713	0.27601	0.315089
186	2-Hydroxyxanthone	0.712761			310.089	211.039	Organoheterocyclic compounds	forward	0.0612386	0.058022	0.0786346	0.0821409	0.118687	0.0797445	0.055773	0.163609	0.167571	0.128984
187	3alpha-Acetoxy-11-keto-beta-boswellic acid	0.706705			28.5337	511.345	Lipids and lipid-like molecules	forward	0.0626149	0.0784946	0.0930983	0.102062	0.0463925	0.0765324	2.82254e-05	0.0679441	0.0719326	0.046635
188	Pterin	0.706254			203.034	162.041	Organoheterocyclic compounds	forward	0.164714	0.223942	0.330697	0.158289	0.365185	0.248565	0.297214	0.216999	0.299634	0.271282
189	Pyrrolidonecarboxylic acid	0.703646			369.071	128.034	Organic acids and derivatives	forward	0.312021	0.325747	0.335602	2.79366e-05	0.313855	0.257451	0.329797	0.401952	2.81479e-05	0.243926
190	D-Malic acid	0.700037			311.118	133.013	Lipids and lipid-like molecules	forward	0.024287	0.019729	0.0319749	0.0665874	2.89203e-05	0.0285214	0.0443609	0.05194	0.0450996	0.0471335
191	2-Oxovaleric acid	0.692587			63.5357	115.039	Organic acids and derivatives	forward	0.583536	0.322094	0.204139	0.455629	2.89203e-05	0.313085	0.271723	0.834707	0.308686	0.471705
192	Dodecanoylcarnitine	0.688084			102.382	342.264	Lipids and lipid-like molecules	forward	0.298943	0.212376	0.0797211	0.481682	0.0790463	0.230354	0.148871	1.10813	0.920171	0.725723
193	Guanosine monophosphate	0.687213			473.985	362.05	Nucleosides, nucleotides, and analogues	forward	0.0282224	0.137203	0.141783	0.0723348	0.13714	0.103337	0.044551	0.0172641	0.0165109	0.0261087
194	Alpha-D-Glucose	0.682571			474.033	179.055	Organic oxygen compounds	forward	3.12822e-05	0.0167772	0.0509607	0.0718154	0.0299832	0.0339135	0.0835546	0.0622449	0.0650623	0.0702873
195	Sucrose	0.674701			473.393	341.109	Organic oxygen compounds	forward	0.00448757	0.0380973	0.165969	0.186198	0.0619503	0.0913403	0.11997	0.157246	0.187896	0.155037
196	Maltotetraose	0.667611			511.582	665.217	Organic oxygen compounds	forward	0.00669128	0.104292	0.582348	0.416515	0.093382	0.240646	0.32255	0.374149	0.331728	0.342809
197	LysoPA(16:0/0:0)	0.665983			221.12	409.236	Lipids and lipid-like molecules	forward	0.31804	0.390749	0.165129	0.340199	2.89203e-05	0.242829	0.318957	0.410565	0.329897	0.35314
198	Galacturonic acid	0.663985			306.146	193.034	Organic oxygen compounds	forward	0.0677563	0.119534	0.0780895	0.0959461	0.0967441	0.091614	2.82254e-05	0.14108	2.81479e-05	0.0470455
199	(Â±)-Tryptophan	0.660814			283.409	203.082	Organoheterocyclic compounds	forward	0.0212213	0.0435377	0.131433	0.0578054	0.158016	0.0824027	0.103285	0.0401144	0.220459	0.121286
200	3'-Sialyllactose	0.654327			457.645	632.206	Organic oxygen compounds	forward	0.000415294	0.0125527	0.0401307	0.0543155	0.00943458	0.0233698	0.0560755	0.0879788	0.0672563	0.0704369
201	L-Dihydroorotic acid	0.653645			252.899	157.024	Organic acids and derivatives	forward	0.361283	0.305839	0.19973	0.133614	0.218513	0.243796	0.120918	0.0390174	0.156747	0.105561
202	Hippuric acid	0.647847			203.13	178.05	Benzenoids	forward	0.0187879	0.0385072	0.0225045	2.79366e-05	0.0153813	0.0190417	0.0143915	0.018751	0.025717	0.0196198
203	N-Glycolylneuraminic acid	0.645695			405.573	324.093	Organic oxygen compounds	forward	0.0513371	0.0727758	0.118384	0.0501533	0.0578039	0.0700908	0.0837291	0.0833703	0.102052	0.0897172
204	Itaconic acid	0.643564			242.202	129.018	Lipids and lipid-like molecules	forward	0.150805	0.333267	0.232494	2.79366e-05	0.151714	0.173662	0.203304	0.245349	0.218848	0.2225
205	NAD	0.642797			448.488	662.101	Nucleosides, nucleotides, and analogues	forward	0.0243906	0.0963518	2.88044e-05	0.0120137	0.0268136	0.0319197	0.00884417	3.58689e-05	0.00304187	0.00397397
206	Imidazoleacetic acid	0.636152			394.99	125.034	Organoheterocyclic compounds	forward	0.036927	0.0284695	0.0432704	2.79366e-05	0.0294579	0.0276305	0.0388996	0.0391125	0.0340552	0.0373558
207	Deoxyuridine	0.625293			105.498	227.067	Nucleosides, nucleotides, and analogues	forward	0.263136	0.30737	0.147737	0.134458	0.204825	0.211505	0.160246	0.312536	2.81479e-05	0.157603
208	3-Hydroxyglutaric acid	0.617142			73.2134	147.029	Organic acids and derivatives	forward	0.417475	0.651135	0.874906	1.44603	1.21543	0.920995	1.23799	2.39869	2.13572	1.92413
209	trans-Aconitic acid	0.611613			53.2079	173.008	Organic acids and derivatives	forward	0.437279	0.223256	0.216208	0.498557	0.234907	0.322041	0.456357	0.403829	0.217391	0.359192
210	Alpha-Lactose	0.609535			449.68	341.109	Organic oxygen compounds	forward	0.000718418	0.0415628	0.0378869	2.79366e-05	0.0165212	0.0193434	0.0533468	0.0818869	0.0774919	0.0709085
211	Glutamylglutamic acid	0.601657			463.265	275.088	Organic acids and derivatives	forward	0.00752522	0.0240166	0.0468499	0.0299511	0.0488629	0.0314411	0.0465482	0.0177694	0.0220192	0.028779
212	N-Acetylaspartylglutamic acid	0.597023			189.894	303.083	Organic acids and derivatives	forward	0.322933	0.25335	0.3587	0.596149	0.58115	0.422456	0.416727	0.617807	0.743291	0.592608
213	2-acetyl-1-alkyl-sn-glycero-3-phosphocholine	0.595952			217.208	522.356	Lipids and lipid-like molecules	forward	0.107948	0.0911212	0.0392624	0.0456014	0.0115487	0.0590964	0.072418	0.0416078	0.0821208	0.0653822
214	8,9-DiHETrE	0.595278			50.5254	337.236	Lipids and lipid-like molecules	forward	0.528558	0.585396	0.429825	0.469464	0.345358	0.47172	2.82254e-05	0.910113	0.57002	0.493387
215	Creatine	0.589761			371.911	130.061	Organic acids and derivatives	forward	0.269434	0.266546	0.282392	0.338422	0.296801	0.290719	0.258018	0.259617	0.219648	0.245761
216	Dihydroxyacetone phosphate	0.578669			326.751	168.991	Organic oxygen compounds	forward	0.0618466	0.0668017	0.130417	0.0802883	0.0923713	0.0863449	0.00937002	0.0179804	0.01186	0.0130701
217	Cytidine	0.576405			522.736	242.079	Nucleosides, nucleotides, and analogues	forward	0.158002	0.170421	0.144448	0.133234	0.236705	0.168562	0.097172	0.239127	0.183226	0.173175
218	Adenosine diphosphate ribose	0.574876			426.796	558.065	Nucleosides, nucleotides, and analogues	forward	0.106806	0.212161	2.88044e-05	0.256366	0.366275	0.188327	0.038305	0.0120542	0.0110438	0.0204677
219	FAD	0.567826			403.653	784.151	Nucleosides, nucleotides, and analogues	forward	0.0394935	0.0547953	0.0745479	0.0817921	0.0601749	0.0621607	0.0540506	0.0370594	0.0481725	0.0464275
220	p-Cresol sulfate	0.565594			24.0694	187.006	Organic acids and derivatives	forward	1.8416	2.63767	1.07658	0.0251283	1.17184	1.35056	2.27077	1.10694	0.974378	1.4507
221	Gluconic acid	0.56538			401.661	195.05	Organic oxygen compounds	forward	0.74059	1.13565	2.10102	0.585414	1.42083	1.1967	0.989331	0.434764	0.315383	0.579826
222	12-Hydroxydodecanoic acid	0.565098			69.5207	215.165	Organic acids and derivatives	forward	0.172782	0.20114	0.229188	2.79366e-05	0.173581	0.155344	0.189555	0.344928	0.3124	0.282295
223	L-Malic acid	0.546707			332.774	133.013	Organic acids and derivatives	forward	0.812087	0.784267	0.933014	2.79366e-05	1.37929	0.781736	0.750404	1.02214	0.887361	0.886634
224	PE(16:0/18:2(9Z,12Z))	0.542666			185.926	714.509	Lipids and lipid-like molecules	forward	1.73496	1.16444	1.39665	1.21151	1.51544	1.4046	1.84201	3.58689e-05	2.13435	1.32546
225	Glucaric acid	0.527287			517.668	209.03	Organic oxygen compounds	forward	0.0117078	0.206887	0.167487	0.165938	0.452397	0.200883	0.309487	0.129274	0.351983	0.263582
226	Ethylmalonic acid	0.526874			323.795	131.034	Lipids and lipid-like molecules	forward	0.0666931	0.12352	0.146878	0.141019	0.125719	0.120766	0.216687	0.232051	0.197513	0.215417
227	D-Xylose	0.525793			166.227	149.045	Organic oxygen compounds	forward	0.264912	0.204262	0.249475	0.280793	0.246632	0.249215	0.315108	0.229327	2.81479e-05	0.181488
228	Sciadonic acid	0.524476			38.4216	305.248	Lipids and lipid-like molecules	forward	14.0443	10.9543	14.946	10.2488	19.3917	13.917	8.10939	18.2974	11.9645	12.7904
229	(R)-lipoic acid	0.511992			52.5341	205.035	Organoheterocyclic compounds	forward	0.713106	0.775027	0.646633	0.717912	0.725226	0.715581	0.67641	0.666506	0.756444	0.699787
230	4-Hydroxybenzaldehyde	0.507866			362.067	121.028	Organic oxygen compounds	forward	0.100365	0.105025	0.119172	2.79366e-05	0.100033	0.0849245	0.10282	0.128409	0.0982376	0.109822
231	N-Acetylhistidine	0.501046			324.14	196.066	Organic acids and derivatives	forward	3.12822e-05	2.99411e-05	0.004431	0.00270472	2.89203e-05	0.00144517	0.0111719	0.00976303	2.81479e-05	0.00698768
232	LysoPA(18:1(9Z)/0:0)	0.497235			221.747	435.252	Lipids and lipid-like molecules	forward	0.114728	0.135565	0.0643386	0.0995186	2.89203e-05	0.0828358	0.112832	0.141294	0.12142	0.125182
233	Hydantoin-5-propionic acid	0.493274			227.588	171.04	Organoheterocyclic compounds	forward	0.192903	0.189603	0.169372	2.79366e-05	0.147312	0.139844	0.0957644	0.0372291	0.0888457	0.0739464
234	Phenylacetylglycine	0.486102			197.326	192.066	Organic acids and derivatives	forward	0.0501127	0.0531721	0.0312059	0.0098737	0.04809	0.0384909	0.129004	0.0926532	0.114181	0.111946
235	L-Fucose	0.465058			1.14242	163.06	Organic oxygen compounds	reverse	3.12822e-05	0.00534947	0.0050749	0.0160991	0.0143877	0.00818848	0.0140232	3.58689e-05	0.00778303	0.0072807
236	beta-D-Glucosamine	0.443371			435.228	214.048	Organooxygen compounds	forward	0.0883142	0.0842812	0.0934996	0.0311921	0.0466619	0.0687898	0.205157	0.0815319	2.81479e-05	0.0955723
237	Hydroxytyrosol	0.434673			31.9813	153.055	Benzenoids	reverse	0.107885	0.193354	0.0495265	0.0338616	0.0974364	0.0964128	0.0065827	0.137312	0.090151	0.0780152
238					294.564	135.03			0.129589	0.105368	0.0553506	0.0692695	0.0950333	0.0909221	0.0389114	0.0370284	0.028942	0.0349606
239					353.99	130.086			0.6374	0.742963	0.718933	0.0520905	1.12412	0.655102	0.754247	0.0938413	0.993255	0.613781
240					448.892	171.005			1.27247	1.11696	1.94678	0.568532	1.32421	1.24579	1.50939	0.224951	0.357529	0.697289
241					211.517	393.265			0.0345485	0.0309694	0.0155594	2.79366e-05	2.89203e-05	0.0162268	2.82254e-05	0.0402748	0.0269315	0.0224115
242					340.064	171.065			0.628078	0.811573	1.36149	0.555016	0.711046	0.813441	0.764296	1.32662	1.04458	1.04517
243					32.0946	341.212			0.104272	0.0803147	0.158309	2.79366e-05	0.135377	0.0956601	0.117213	0.161145	0.0968589	0.125072
244					58.3245	361.238			0.199968	0.268727	0.369301	0.423487	0.693035	0.390904	0.421006	0.312267	0.434648	0.389307
245					149.111	483.273			0.337043	0.296603	0.161021	0.200692	0.180318	0.235135	0.157407	0.31343	0.168273	0.213037
246					54.9871	531.3			0.0315741	0.028628	0.0401536	0.693854	0.15555	0.189952	0.518182	0.933001	0.10475	0.518644
247					47.0119	223.169			0.295008	0.24593	0.39825	2.79366e-05	0.461569	0.280157	0.190036	0.378581	0.244511	0.271043
248					35.4305	388.253			1.88311	1.87619	2.53273	2.56936	2.66618	2.30552	0.70819	1.76071	1.68557	1.38482
249					204.83	188.092			0.0359224	0.0307734	0.0210291	0.0152197	0.062354	0.0330597	0.0556704	0.104364	0.0736792	0.0779045
250					37.1289	427.179			1.06277	0.601828	0.040394	1.69222	0.243932	0.728229	0.3436	1.78444	0.114649	0.747564
251					34.7198	410.236			0.801216	0.811966	1.39212	0.792197	1.58485	1.07647	0.572122	1.28834	1.01493	0.958465
252					58.7466	362.241			0.03007	0.044081	0.0537871	0.112122	0.0779095	0.0635939	0.0685979	0.0524544	0.0461509	0.0557344
253					24.465	265.148			0.696397	0.964146	0.846771	0.84044	0.75313	0.820177	1.00383	1.18563	0.581714	0.923726
254					30.2951	771.523			0.0678208	0.0522611	0.19379	0.347595	0.202788	0.172851	0.0838557	0.124414	0.112277	0.106849
255					167.724	762.509			43.6321	48.1089	45.4697	41.3195	34.1857	42.5432	39.918	68.0693	37.0032	48.3302
256					34.3024	436.254			0.111513	0.155882	2.88044e-05	0.128863	0.0886316	0.0969837	0.152054	0.160983	0.15347	0.155502
257					26.6798	311.169			2.92971	3.06174	3.76824	2.08368	2.1199	2.79265	3.57498	2.56085	1.87582	2.67055
258					154.141	762.509			6.24026	5.64296	8.12889	5.5919	7.06333	6.53347	6.59661	3.58689e-05	6.35766	4.3181
259					30.901	285.222			0.407774	0.20971	0.874711	0.432761	0.907566	0.566504	1.00796	1.37568	0.580731	0.988123
260					465.906	519.157			0.000779618	0.0373882	0.111872	0.100813	0.0517898	0.0605285	0.140461	0.086917	0.0890783	0.105485
261					165.012	788.526			10.0462	10.6908	12.4508	13.671	10.9486	11.5615	11.2905	15.4266	2.81479e-05	8.9057
262					26.7494	297.152			0.941676	1.11519	1.36785	0.684593	0.693605	0.960581	1.12321	0.872498	0.681113	0.892274
263					23.5363	309.173			0.21912	0.155931	0.203489	0.122085	0.183308	0.176787	0.208262	3.58689e-05	0.14327	0.117189
264					58.2717	241.072			0.581443	0.469568	0.622049	0.819744	0.608858	0.620332	0.631406	0.538595	0.754777	0.641593
265					324.202	252.065			0.0999994	0.121021	2.88044e-05	2.79366e-05	0.100025	0.0642204	0.112641	0.134552	0.112621	0.119938
266					180.421	778.502			0.381635	2.99411e-05	0.241597	0.237714	0.228368	0.217869	0.309719	0.28983	0.20505	0.2682
267					32.2079	499.31			0.198043	0.175265	0.381398	2.79366e-05	0.383593	0.227665	0.554838	0.534467	0.262155	0.450487
268					52.5947	148.039			0.883483	0.281096	0.330512	0.983142	1.08289	0.712224	1.25863	0.311908	0.325813	0.632117
269					26.6185	339.199			2.16182	2.30394	2.79755	1.27946	1.47215	2.00298	2.3114	1.88121	1.19426	1.79562
270					179.444	788.525			2.711	3.13987	3.98264	4.62162	2.76392	3.44381	3.17779	7.7823	2.0249	4.32833
271					54.897	431.21			0.0828306	0.068925	0.0266454	2.79366e-05	0.0967807	0.0550419	0.0556124	0.0672266	2.81479e-05	0.0409557
272					30.2491	513.289			0.0339755	0.0294506	0.0870065	2.79366e-05	0.0941121	0.0489145	0.0960224	0.0807093	0.136642	0.104458
273					409.392	310.102			0.0132365	0.00697046	0.0104179	2.79366e-05	0.00327607	0.00678576	0.0111136	0.00598864	0.00745449	0.00818559
274					72.0691	790.542			0.894029	0.896106	1.30243	1.20401	0.607791	0.980874	1.12725	1.88278	1.21464	1.40822
275					34.5693	429.195			0.624909	0.384856	0.109197	2.79366e-05	0.335359	0.29087	0.198955	0.486583	0.031301	0.238946
276					311.935	367.106			0.131227	0.158303	0.169692	0.159309	0.128642	0.149435	2.82254e-05	0.0962691	0.209317	0.101871
277					437.568	535.037			0.00600606	0.0138671	2.88044e-05	0.00639609	0.014247	0.00810902	0.00197537	0.000933503	0.00155508	0.00148799
278					165.237	790.54			10.0639	11.2384	10.6216	10.8052	9.81346	10.5085	9.59476	3.58689e-05	13.1554	7.58339
279					367.092	429.126			0.0992973	0.118264	0.184838	0.373484	0.336841	0.222545	0.226214	0.291569	0.27784	0.265208
280					24.0883	337.205			0.0963267	0.232539	0.0926169	0.0387506	0.0319836	0.0984434	0.210535	0.148182	0.0848354	0.147851
281					185.458	901.544			0.391143	0.241474	0.244469	0.288073	0.145849	0.262202	0.274234	3.58689e-05	0.200486	0.158252
282					103.314	213.112			0.714089	1.01747	0.842251	0.716494	1.25549	0.909158	0.637173	1.41368	1.14484	1.06523
283					168.731	736.493			0.562378	0.498461	0.301113	2.79366e-05	0.592565	0.390909	0.559158	0.600855	0.279487	0.479834
284					182.147	738.511			3.48945	3.00671	3.5657	3.58816	2.64789	3.25958	3.33955	3.58689e-05	3.28132	2.20697
285					231.354	187.041			0.0941101	0.211791	0.229606	0.0469045	0.109357	0.138354	2.82254e-05	0.121229	0.189049	0.103436
286					53.8417	804.518			0.29416	0.319554	0.254465	0.297277	0.164436	0.265978	0.196008	0.175208	0.152434	0.17455
287					172.177	409.308			0.0430914	0.0206481	0.0369277	2.79366e-05	0.0344383	0.0270267	2.82254e-05	0.0525424	0.0501633	0.0342447
288					24.1058	321.211			2.78567	3.1197	1.10649	1.40331	0.413238	1.76568	2.78604	1.76208	1.60429	2.0508
289					428.097	226.995			0.0177031	0.0232092	0.0710452	0.177815	0.0977009	0.0774946	0.262073	0.214781	0.185081	0.220645
290					342.609	507.113			0.000561811	0.0195823	0.0632194	0.0479757	0.0222848	0.0307248	0.0801583	0.168724	0.0702233	0.106369
291					98.5183	312.254			0.420151	0.343573	0.226697	0.479234	0.278451	0.349621	0.444677	3.58689e-05	2.81479e-05	0.148247
292					220.911	494.326			0.166917	0.197092	0.0864558	0.168535	2.89203e-05	0.123806	0.16653	0.203619	0.191859	0.187336
293					184.313	742.541			1.40756	1.14404	1.1464	1.27471	1.24537	1.24361	1.42608	3.58689e-05	1.04961	0.825242
294					37.4614	793.502			12.6653	10.0283	12.0763	8.7866	13.1107	11.3335	2.82254e-05	14.9315	8.99189	7.97449
295					181.304	766.538			4.44539	3.32504	3.45157	4.48808	3.5478	3.85158	3.99437	3.58689e-05	3.50898	2.50113
296					93.5448	336.254			0.134252	0.0549493	0.137479	0.130232	0.248038	0.14099	0.148216	0.571261	2.81479e-05	0.239835
297					55.5288	821.535			0.416476	0.308454	0.430988	0.453878	2.89203e-05	0.321965	0.864288	0.678374	0.517849	0.686837
298					646.46	225.149			0.0903024	0.1014	0.0849027	0.0737795	2.89203e-05	0.0700828	0.0694986	0.117524	0.0918971	0.0929732
299					160.405	747.519			0.469072	0.572826	0.411192	0.387087	0.354925	0.43902	0.328018	3.58689e-05	0.350956	0.226337
300					368.62	327.181			0.150992	0.176162	0.197338	0.154945	0.205985	0.177084	0.175918	0.246379	0.163568	0.195289
301					121.809	159.101			0.142746	0.128343	2.88044e-05	2.79366e-05	0.156751	0.0855793	0.0747225	0.153479	0.116785	0.114995
302					53.4143	147.029			0.414518	0.435675	0.503053	0.576589	0.529077	0.491782	0.62882	0.792002	0.621373	0.680732
303					24.9566	550.284			0.0887331	0.0643853	0.0586432	0.0669426	0.0921142	0.0741637	0.0673895	0.123923	0.0916748	0.0943292
304					74.2638	109.04			0.744891	1.47764	0.734055	2.79366e-05	0.566273	0.704578	0.423643	0.403143	0.514705	0.447164
305					363.068	415.23			0.0217997	0.0216206	0.0224257	0.0259418	2.89203e-05	0.0183633	0.0177994	0.032484	0.0288046	0.0263627
306					452.986	354.061			0.266402	0.344172	2.88044e-05	0.209104	0.357203	0.235382	0.376887	0.322461	0.209185	0.302844
307					150.053	117.055			0.233192	0.357468	0.422073	2.79366e-05	0.370634	0.276679	0.126334	0.0265513	0.140688	0.0978577
308					263.572	599.32			4.66749	4.00974	2.0027	4.48772	2.30091	3.49371	3.65761	5.53075	2.81479e-05	3.0628
309					218.961	524.279			1.24263	2.10303	0.931723	1.58041	1.2386	1.41928	1.77425	1.74028	1.59962	1.70472
310					164.103	511.305			2.2673	1.61345	0.791996	1.59126	0.666762	1.38615	2.71207	3.29399	2.06324	2.68977
311					166.812	766.538			6.54389	6.95352	7.83357	5.8271	7.52168	6.93595	8.14011	3.58689e-05	5.28485	4.475
312					38.5576	563.505			0.844731	0.71759	0.829876	0.812025	2.89203e-05	0.64085	0.869705	1.13369	0.928654	0.977348
313					224.796	540.368			0.118098	0.185706	0.0504159	0.076804	0.021939	0.0905925	0.0902647	0.134903	0.159121	0.128096
314					165.066	509.288			0.763021	0.947028	0.496941	0.536402	0.749707	0.69862	0.738156	0.654199	0.516921	0.636425
315					214.423	163.06			0.195239	0.254896	0.284539	0.0831254	0.254863	0.214532	0.30558	0.234258	0.22781	0.255883
316					32.6843	127.025			0.164635	0.0380517	0.0755364	2.79366e-05	0.127471	0.0811445	0.0944809	0.128103	0.169676	0.130753
317					343.204	241.011			0.0875846	0.0877911	0.0389974	0.0316838	0.039099	0.0570312	2.82254e-05	0.092832	0.0662472	0.0530358
318					24.0702	172.99			1.33791	1.89111	0.688665	1.56494	1.63463	1.42345	1.20336	1.55267	1.13919	1.29841
319					41.3276	377.236			0.162619	0.149998	0.289768	0.548754	0.62392	0.355012	0.0929456	0.217069	0.137532	0.149182
320					38.0483	769.502			12.1093	9.38572	14.2121	8.74935	15.3564	11.9626	19.947	14.6293	15.5701	16.7155
321					226.695	265.119			0.044108	0.057371	0.0742507	2.79366e-05	0.0274758	0.0406467	0.0458047	0.014742	0.0267115	0.029086
322					362.072	177.039			0.0161164	0.0417278	0.049265	0.0326511	0.0258689	0.0331259	0.0384676	0.0316555	0.038861	0.036328
323					413.427	377.085			0.0181488	0.0353555	0.0901915	0.106607	0.0638052	0.0628217	0.102059	0.100375	0.107772	0.103402
324					109.025	255.047			0.947174	0.672229	0.52652	1.27117	0.803618	0.844143	2.21121	2.62499	1.16089	1.99903
325					281.972	375.07			0.0309395	0.0406578	0.0534484	0.0365419	0.0554482	0.0434072	0.0438018	3.58689e-05	0.0707134	0.0381837
326					430.776	185.056			0.0125742	0.00878263	0.00604705	2.79366e-05	0.00857098	0.00720056	0.00995458	0.012652	0.0106845	0.011097
327					33.1539	760.489			0.148645	0.24076	0.231141	0.345692	0.154359	0.224119	0.125325	0.129536	0.0857066	0.113523
328					36.6393	699.498			0.197065	0.14548	0.0960026	2.79366e-05	0.0870715	0.105129	0.450045	0.349959	2.81479e-05	0.266677
329					157.775	259.022			0.276453	0.264172	0.320954	0.301926	0.374344	0.30757	0.284032	0.236696	0.339808	0.286845
330					142.086	477.249			3.12822e-05	2.99411e-05	0.257854	0.575282	0.353984	0.237436	2.82254e-05	3.58689e-05	2.81479e-05	3.07474e-05
331					88.2648	340.285			0.128398	0.116567	0.0327152	0.0829169	0.0228007	0.0766795	0.136943	0.307519	2.81479e-05	0.148164
332					167.685	497.29			0.621499	0.800164	0.324424	0.868065	0.0393595	0.530702	0.804837	0.608333	0.834006	0.749059
333					259.762	524.299			0.346743	0.395286	0.289805	0.55056	0.11276	0.339031	0.423711	0.409664	2.81479e-05	0.277801
334					316.185	251.017			0.0846465	0.11743	0.178815	0.146264	0.184617	0.142354	0.116692	0.14989	0.184596	0.150392
335					226.744	452.278			12.3764	11.0322	6.00325	10.0174	2.89203e-05	7.88586	12.0522	11.6793	12.3899	12.0405
336					37.1219	817.504			23.6186	18.1229	36.538	21.0983	35.3057	26.9367	43.3596	32.5575	33.5414	36.4862
337					161.542	153.005			0.114168	0.110751	0.0655146	0.107949	0.152264	0.110129	0.0600176	0.113239	0.0727771	0.0820111
338					57.2573	773.535			13.3026	2.99411e-05	12.3053	11.3365	12.4278	9.87445	2.82254e-05	3.58689e-05	12.7593	4.25312
339					219.068	476.277			0.417482	0.251506	0.271743	0.360205	0.526104	0.365408	0.417566	0.367767	0.451398	0.412244
340					58.8021	267.197			0.168898	0.136746	0.199184	2.79366e-05	0.228909	0.146753	0.250632	0.261683	0.335451	0.282589
341					287.123	259.013			0.0144238	0.0261473	0.0789456	0.0336782	0.0260034	0.0358397	0.0668325	0.0667566	0.0348453	0.0561448
342					252.899	544.267			0.0315437	0.0369253	0.0482032	0.103617	0.0781792	0.0596937	0.0962305	0.0690688	0.12906	0.0981197
343					37.1237	819.516			29.2277	20.3354	33.6265	23.2955	34.6322	28.2235	40.3833	29.6366	28.0226	32.6809
344					148.036	794.572			0.196578	0.0991296	0.208795	0.119083	0.178044	0.160326	0.277426	0.297443	0.160204	0.245024
345					279.094	152.995			0.0858691	0.066868	0.0596342	0.0199584	0.0204543	0.0505568	0.0254836	0.049388	0.0741068	0.0496595
346					36.6393	841.504			6.60899	5.89229	11.6064	4.75559	10.4607	7.86479	18.5762	14.7392	9.16768	14.161
347					1.62487	151.05			3.12822e-05	2.99411e-05	0.00417765	0.0200906	0.0190853	0.00868295	0.0182978	0.00629116	0.0113559	0.0119816
348					432.527	203.067			0.0236713	0.0170014	0.0390977	0.104939	0.0680585	0.0505535	0.0313064	0.0472047	0.0919194	0.0568102
349					272.433	225.055			0.018941	0.0169682	0.0183015	0.0232084	0.0269495	0.0208737	0.0161154	0.0485009	0.0443134	0.0363099
350					208.685	885.549			11.8176	11.8663	12.0791	12.4645	10.7441	11.7943	13.8142	3.58689e-05	10.8077	8.2073
351					36.5657	865.502			20.5978	0.0437533	43.0624	21.312	34.7922	23.9616	47.7571	29.6467	34.9579	37.4539
352					185.185	469.258			0.470612	0.412708	0.105303	0.335755	0.0472494	0.274326	0.342709	0.323798	0.419753	0.362087
353					218.072	508.341			5.76532	5.69412	2.21983	3.51178	1.0627	3.65075	4.82424	4.00746	4.75366	4.52845
354					409.385	288.12			0.186964	0.141609	0.148624	2.79366e-05	0.075192	0.110483	0.159766	0.155064	0.110362	0.141731
355					94.4929	745.504			0.175057	0.122155	0.109388	0.100419	0.0377084	0.108946	0.139515	3.58689e-05	0.180139	0.106563
356					214.328	578.348			1.04854	1.22752	1.40887	1.66587	1.76863	1.42389	1.40078	1.96436	2.81479e-05	1.12172
357					143.798	190.035			1.69524	1.41968	2.88044e-05	1.75472	1.85794	1.34552	1.79596	1.54923	1.98339	1.77619
358					505.11	361.09			0.038366	0.0786078	2.88044e-05	0.0514126	0.0471235	0.0431077	0.0538241	0.0142256	0.0618199	0.0432898
359					368.032	183.076			0.0252133	0.0379743	0.0435665	2.79366e-05	0.0422329	0.029803	2.82254e-05	0.0443114	0.0359028	0.0267475
360					167.895	844.605			3.1286	3.0358	3.50837	2.79992	2.89203e-05	2.49454	2.77235	4.05309	3.26598	3.36381
361					184.981	610.299			0.513137	0.424522	0.184035	0.368276	0.210127	0.340019	0.304072	0.69286	0.780279	0.592404
362					399.791	320.092			0.0429443	0.0499879	0.0579255	2.79366e-05	0.0414563	0.0384684	0.0410376	0.0386009	0.0505222	0.0433869
363					527.383	827.268			3.12822e-05	0.0125638	0.0831696	0.0477771	0.0132768	0.0313637	0.0498075	0.0542147	0.0561293	0.0533838
364					221.03	554.347			19.32	23.8229	2.88044e-05	18.3554	2.89203e-05	12.2997	17.7804	21.4703	20.2287	19.8265
365					139.43	868.607			4.35566	7.37385	11.5329	3.10633	8.62008	6.99777	3.40446	6.25467	3.58987	4.41634
366					170.36	816.576			16.3395	2.99411e-05	13.9965	19.4214	12.8915	12.5298	16.4422	17.9063	15.7966	16.715
367					429.579	353.077			0.185435	0.201668	0.282364	0.151147	0.218225	0.207768	0.253104	0.256596	0.184246	0.231315
368					101.111	180.033			0.266539	0.188053	0.24754	0.146996	0.277195	0.225265	0.096823	0.107255	0.0817627	0.0952804
369					1.38347	152.034			0.00089939	0.00404421	0.00542484	0.0119692	0.00575418	0.00561836	0.00530688	3.58689e-05	0.00292377	0.00275551
370					224.796	466.294			0.112635	0.0768749	0.0587691	0.152147	0.0317368	0.0864327	0.126984	0.161591	0.152187	0.14692
371					373.693	275.065			0.00949623	0.00872121	0.0123626	0.0157131	0.0340785	0.0160743	0.0150114	0.0186925	2.81479e-05	0.011244
372					294.082	137.001			0.0227511	0.030568	0.0260609	0.0273307	0.0315198	0.0276461	0.0122164	0.0171282	0.0119423	0.0137623
373					449.342	329.03			0.166643	0.167051	0.132607	0.115468	0.142439	0.144841	0.145386	0.157467	0.143783	0.148879
374					107.802	197.031			3.12822e-05	0.365331	0.480438	0.391125	0.476855	0.342756	0.446045	0.495473	0.450761	0.464093
375					226.615	277.129			0.039834	0.00887518	2.88044e-05	0.0160602	2.89203e-05	0.0129654	2.82254e-05	0.0266442	0.0523695	0.0263473
376					54.5209	143.107			0.598395	0.466465	2.88044e-05	0.77236	0.76358	0.520166	0.621383	1.7207	0.752559	1.03155
377					203.88	263.14			0.01722	0.0442376	0.0752798	2.79366e-05	0.0547142	0.0382959	0.0454089	0.00846223	0.0226799	0.025517
378					0.890676	161.912			0.00607529	2.99411e-05	2.88044e-05	2.79366e-05	0.00788805	0.00281	2.82254e-05	0.00840843	0.0139713	0.00746933
379					0.899302	117.927			3.12822e-05	0.66474	0.275096	0.234469	0.12851	0.260569	0.300184	0.131967	0.441928	0.29136
380			O-Phosphorylhydroxylamine	12.6698	0.900306	114.019			3.12822e-05	2.99411e-05	2.88044e-05	0.00584196	2.89203e-05	0.00119218	0.00573789	0.0193316	2.81479e-05	0.00836588
381					0.900306	114.933			3.12822e-05	0.0757385	0.121314	0.116158	0.192036	0.101056	0.120664	0.162846	2.81479e-05	0.0945128
382					0.900306	116.927			3.12822e-05	5.88273	2.37837	2.52878	3.66339	2.89066	2.64977	3.74507	4.27327	3.55603
383					0.900306	260.879			0.000241382	0.000930331	0.000939404	2.79366e-05	0.00134757	0.000697324	0.00159821	0.00135343	0.00088095	0.00127753
384					0.902731	158.938			3.12822e-05	0.0247336	0.0798189	0.0489981	0.0871389	0.0481442	0.0553659	0.0288057	0.0947465	0.0596393
385					0.902731	201.905			3.12822e-05	0.0953793	0.0508012	0.0144318	0.012888	0.0347063	0.0169006	0.0673602	0.0515405	0.0452671
386					0.905156	96.9763			0.0487325	0.0548347	0.0431676	0.0441899	0.0428551	0.046756	0.0270822	0.0794036	2.81479e-05	0.0355047
387					0.905156	253.039			3.12822e-05	0.00235713	0.00258901	0.00366584	0.00268894	0.00226644	2.82254e-05	0.00477539	0.00367811	0.00282724
388					0.909462	134.972			0.0719972	2.99411e-05	0.103269	0.0580149	0.0224398	0.0511502	0.0274563	3.58689e-05	2.81479e-05	0.00917344
389					1.02086	179.037			3.12822e-05	0.00906395	0.0198172	0.00957453	2.89203e-05	0.00770318	0.0304327	0.0120848	0.0263176	0.022945
390					1.0238	162.041			3.12822e-05	0.0108298	2.88044e-05	0.00884212	2.89203e-05	0.00395218	0.00443062	0.00392582	2.81479e-05	0.00279486
391					1.02838	162.939			3.12822e-05	0.0104803	0.0154884	0.0296341	0.013108	0.0137484	0.0143602	0.0440516	0.0147265	0.0243794
392					1.13159	94.9794			2.83991	2.66307	3.1658	4.36608	3.88243	3.38346	4.60587	2.87493	3.59704	3.69261
393					1.13272	311.169			0.0537364	2.99411e-05	0.0536479	0.0505967	0.0566398	0.0429302	0.0567991	0.0734138	2.81479e-05	0.0434137
394					1.13516	74.0317			3.12822e-05	0.0211499	2.88044e-05	0.0286758	2.89203e-05	0.00998293	0.004968	0.0151095	0.0241329	0.0147368
395					1.13556	109.051			0.268214	0.13802	0.255802	0.270074	2.89203e-05	0.186428	0.0605064	3.58689e-05	0.325677	0.12874
396					1.14015	171.831			3.12822e-05	0.0017793	0.00116674	0.00170153	0.00144103	0.00122398	0.0010261	0.00195168	0.00180339	0.00159372
397					1.14015	176.983			3.12822e-05	0.0727981	0.149883	0.151851	0.198202	0.114553	0.119024	0.0709056	0.2019	0.13061
398					1.14373	247.843			3.12822e-05	2.99411e-05	0.00233388	0.00152107	0.00140906	0.00106505	0.00177558	0.00228101	2.81479e-05	0.00136158
399					1.14486	172.957			3.12822e-05	2.99411e-05	0.501909	0.392321	0.433858	0.26563	2.82254e-05	0.342025	0.402045	0.248033
400					1.14486	223.798			3.12822e-05	2.99411e-05	2.88044e-05	2.79366e-05	2.89203e-05	2.93769e-05	0.00461787	0.00735473	2.81479e-05	0.00400025
401					1.14644	271.887			3.12822e-05	0.00218704	0.00175292	0.00120758	0.00170114	0.00137599	0.000940362	0.0019274	2.81479e-05	0.000965305
402					1.1473	103.955			3.12822e-05	0.022366	2.88044e-05	0.0194454	0.0209213	0.0125585	2.82254e-05	0.0244885	0.019199	0.0145719
403					1.1473	130.93			3.12822e-05	0.0445053	0.0409604	0.0369299	0.0457343	0.0336322	0.035233	0.0560954	0.0419028	0.0444104
404					1.1473	149.944			3.12822e-05	0.0295144	0.0295461	0.0241864	0.028594	0.0223745	0.0225883	0.0356698	0.0297535	0.0293372
405			Isopentenyl phosphate	-9.16097	1.1473	167.118			3.12822e-05	0.00802374	0.022348	0.00974516	0.00734994	0.00949963	0.0369009	0.0393912	0.0306757	0.0356559
406					1.1473	192.957			3.12822e-05	0.0183291	0.00503526	0.0135074	0.00638952	0.00865852	0.0186875	0.0253611	0.00617039	0.0167396
407					1.1473	269.889			0.00191675	0.00258859	0.0016029	0.0014577	0.001963	0.00190579	0.00128217	0.00225039	0.00200886	0.00184714
408			2,8-bis-Trifluoromethyl-4-quinoline carboxylic acid	8.65505	1.1473	310.174			3.12822e-05	2.99411e-05	2.88044e-05	0.008248	2.89203e-05	0.00167339	0.00753486	0.0323458	0.0153061	0.0183956
409					1.14828	87.0441			0.146149	2.99411e-05	2.88044e-05	0.0691009	0.221455	0.0873527	0.146843	0.0573246	2.81479e-05	0.0680653
410					1.14928	270.943			0.00413465	0.0024269	2.88044e-05	0.00263073	0.00228965	0.00230215	0.00137057	0.00248359	0.00262462	0.00215959
411					1.15272	94.0036			0.0352558	0.0307406	0.0384232	0.0299485	0.0307398	0.0330216	0.0290689	3.58689e-05	2.81479e-05	0.00971099
412					1.15272	147.945			3.12822e-05	0.0698081	0.0571879	0.0585297	0.0735332	0.051818	0.0551966	0.0805724	0.07239	0.0693863
413					1.15272	157.988			3.12822e-05	0.0223617	0.0143155	0.0306952	0.0272597	0.0189327	0.00690992	0.00883591	0.00577547	0.00717377
414					1.15272	206.959			3.12822e-05	0.0270232	0.0286518	0.0271146	0.0288619	0.0223366	0.0258522	0.0348918	0.0271183	0.0292875
415			N-Acetyldemethylphosphinothricin	23.5174	1.15272	210.149			3.12822e-05	0.0309869	0.0691232	0.110718	0.0985364	0.0618793	2.82254e-05	0.138281	2.81479e-05	0.0461123
416					1.15731	76.9688			0.152281	0.208226	2.88044e-05	2.79366e-05	0.322435	0.1366	2.82254e-05	3.58689e-05	0.282017	0.0940272
417					1.15821	73.0283			0.692081	2.99411e-05	2.88044e-05	0.423761	0.18631	0.260442	2.82254e-05	3.58689e-05	2.81479e-05	3.07474e-05
418					1.15821	85.9985			3.12822e-05	0.0369656	0.010648	0.0136331	0.0394329	0.0201422	2.82254e-05	3.58689e-05	0.0365973	0.0122205
419					1.26124	207.945			0.0126101	0.00607852	0.013247	0.00145873	2.89203e-05	0.00668465	2.82254e-05	3.58689e-05	2.81479e-05	3.07474e-05
420					1.2688	253.933			3.12822e-05	0.00254359	0.00233311	0.00146151	0.00213923	0.00170174	0.00286767	0.00354618	0.00127186	0.0025619
421					1.34638	208.957			3.12822e-05	0.00923617	0.0107872	0.00995498	0.0090069	0.00780331	0.0112712	0.0161517	0.0147385	0.0140538
422					1.3657	125.034			3.12822e-05	0.00652692	0.0269938	2.79366e-05	0.00642445	0.00800088	0.0415341	0.0390412	0.0272775	0.0359509
423					1.37266	214.939			3.12822e-05	2.99411e-05	0.00267827	0.00368809	0.0035828	0.00200208	2.82254e-05	0.00491779	0.00488898	0.00327833
424					1.38347	123.901			3.12822e-05	0.0559124	0.0456513	0.048386	0.0510425	0.0402047	0.0545385	0.0732421	0.0506367	0.0594724
425					1.38347	157.871			3.12822e-05	0.000125579	0.000617634	0.00119434	0.000483017	0.000490371	0.000879711	0.00204083	0.000505213	0.00114192
426					1.38347	215.915			3.12822e-05	0.00595807	0.00737568	0.0053517	0.00595318	0.00493398	0.00710618	0.00734099	0.00612371	0.00685696
427					1.38417	186.905			3.12822e-05	0.00662842	0.00896683	0.00747988	0.00598864	0.00581901	0.00650597	0.00839457	0.00845477	0.0077851
428					1.38488	182.954			3.12822e-05	0.0134979	0.0122355	0.0120328	0.0093468	0.00942886	0.0110643	0.0144648	0.0126447	0.0127246
429					1.38728	155.873			3.12822e-05	2.99411e-05	2.88044e-05	2.79366e-05	2.89203e-05	2.93769e-05	0.00309971	0.00308834	2.81479e-05	0.00207207
430					1.38728	233.943			0.000521367	0.00412149	0.00023475	0.000710654	0.00121934	0.00136152	0.00944378	0.00634103	0.00522026	0.00700169
431					1.38731	228.204			0.000267944	0.000146038	0.000265628	0.000547511	0.000498095	0.000345043	0.000601312	0.000703077	0.000251466	0.000518618
432					1.38844	180.956			3.12822e-05	0.0334186	0.0331824	0.0260133	0.0283841	0.0242059	0.0262582	0.0321388	0.0283031	0.0289
433					1.38914	127.896			3.12822e-05	2.99411e-05	0.00590341	0.00471162	0.00550259	0.00323577	0.00455243	0.00694552	0.00521929	0.00557241
434					1.38967	159.886			3.12822e-05	0.0357147	0.0376632	0.0361476	0.0306754	0.0280464	0.028857	0.0365545	0.0320556	0.032489
435					1.38967	221.874			3.12822e-05	2.99411e-05	0.0200903	0.0189523	0.0226266	0.0123461	0.0165638	0.0242571	0.017752	0.0195243
436					1.38967	224.953			3.12822e-05	0.00243406	0.00238185	0.00156973	0.00235542	0.00175447	0.00172052	0.00278228	0.00263201	0.00237827
437					1.38967	239.97			3.12822e-05	0.0251142	0.0269455	0.0224916	0.0249579	0.0199081	0.0238831	0.0349475	0.0254751	0.0281019
438					1.38967	250.892			6.25644e-05	0.00454126	0.00410381	0.00306632	0.00259543	0.00287388	0.00182186	0.00265524	0.00350533	0.00266081
439					1.39295	265.148			3.12822e-05	0.0379079	2.88044e-05	2.79366e-05	0.0405186	0.0157029	0.00491759	3.58689e-05	0.00478894	0.00324746
440					1.3934	132.867			3.12822e-05	0.112546	0.123207	2.79366e-05	0.115014	0.0701651	0.117707	0.149789	0.107135	0.124877
441					1.3934	225.795			3.12822e-05	0.00519208	0.00673907	0.00520119	0.00620524	0.00467377	0.00549505	0.00527355	0.00426265	0.00501042
442					1.39769	90.0087			0.00469475	0.00392082	2.88044e-05	0.00485485	0.0126841	0.00523667	0.00799173	0.00892	0.00559669	0.00750281
443					1.40103	261.018			3.12822e-05	2.99411e-05	2.88044e-05	2.79366e-05	0.00121493	0.000266579	0.0079247	0.00102728	2.81479e-05	0.00299338
444					1.48985	241.968			3.12822e-05	0.0104697	0.010241	2.79366e-05	0.0104686	0.00624769	0.010345	3.58689e-05	2.81479e-05	0.00346968
445					1.50716	232.763			3.12822e-05	0.000468467	0.00107331	0.00103387	0.00125921	0.000773227	0.000770008	0.00166823	0.000179586	0.000872607
446					1.51804	183.93			3.12822e-05	0.00213747	0.00180948	0.00123306	0.00196912	0.00143608	0.00103988	0.00156082	0.00170444	0.00143505
447					1.57868	77.9685			0.00446644	2.99411e-05	0.0137896	0.0159674	0.00401184	0.00765306	0.015571	3.58689e-05	0.0198027	0.0118032
448					1.57868	134.864			3.12822e-05	0.0652197	0.0895707	0.0779043	0.076178	0.0617808	0.0775238	0.110152	0.0598539	0.08251
449					1.57868	251.935			3.12822e-05	0.00488895	0.0054009	0.00498922	0.00485455	0.00403298	0.00427806	0.00785311	0.00684363	0.00632494
450			Diclofec	-11.3834	1.57868	297.153			0.00857109	0.00423534	2.88044e-05	0.00402394	0.00331038	0.00403391	2.82254e-05	3.58689e-05	2.81479e-05	3.07474e-05
451					1.57868	433.846			3.12822e-05	2.99411e-05	0.00695213	0.00511767	2.89203e-05	0.00243199	2.82254e-05	0.0109084	0.00593979	0.00562546
452					1.58711	167.836			3.12822e-05	0.00815701	0.00623807	0.00452596	0.005141	0.00481866	0.0035921	0.00579617	0.00642621	0.00527149
453					1.58711	169.833			3.12822e-05	0.00736757	0.00662479	0.00682079	0.00699529	0.00556795	0.00694188	0.00863273	0.00623858	0.00727106
454					1.58711	313.078			0.0218744	0.0181703	0.00360523	0.00437054	0.0204475	0.0136936	0.00482375	0.00710307	0.0048764	0.00560107
455					1.62092	198.965			0.0163363	0.00356539	0.00582376	0.00414608	0.0114819	0.00827068	2.82254e-05	0.0261203	0.0155566	0.0139017
456					1.62289	235.181			3.12822e-05	0.00351501	0.0138221	0.0174679	0.00610287	0.00818783	0.0147886	0.0182227	0.0122468	0.015086
457					1.62374	196.852			3.12822e-05	2.99411e-05	0.00946745	0.00829178	0.00975341	0.00551477	2.82254e-05	0.00993542	0.00983876	0.0066008
458					1.62374	244.905			3.12822e-05	0.00305409	2.88044e-05	0.00895519	0.00390535	0.00319494	0.0205833	0.0166075	2.81479e-05	0.0124063
459					1.62487	149.035			3.12822e-05	2.99411e-05	2.88044e-05	0.0177493	2.89203e-05	0.00357366	0.0183422	0.016373	2.81479e-05	0.0115811
460					1.62487	211.946			3.12822e-05	0.00170968	0.00896981	2.79366e-05	0.00202547	0.00255283	0.0015414	0.00229982	0.00163376	0.00182499
461					1.62572	275.046			3.12822e-05	0.00718474	0.0108564	0.0168409	0.00697544	0.00837777	0.0130406	0.0141259	0.00400973	0.0103921
462					1.62648	209.948			0.0566522	0.0124607	0.0519846	0.0209098	0.0153191	0.0314653	0.0435908	0.0397251	0.0111573	0.031491
463			Monobromobisphenol A	-11.3513	1.62656	308.186			3.12822e-05	0.0119193	2.88044e-05	0.0158282	2.89203e-05	0.00556729	0.0171004	3.58689e-05	0.0208967	0.0126776
464					1.6318	223.028			0.0413423	2.99411e-05	2.88044e-05	2.79366e-05	0.11392	0.0310698	2.82254e-05	0.143637	0.0100805	0.0512485
465					1.64267	173.957			3.12822e-05	2.99411e-05	2.88044e-05	0.0112249	2.89203e-05	0.00226877	0.011154	3.58689e-05	0.00875213	0.00664734
466					1.64267	176.018			0.0105739	0.00449196	2.88044e-05	0.0129817	0.00832603	0.00728046	2.82254e-05	0.00585385	0.00713862	0.00434023
467					1.64267	332.895			0.00462852	0.00603846	0.00963435	0.00838687	0.0118172	0.00810108	0.00632718	0.0116612	0.00591061	0.00796633
468					1.7104	204.912			3.12822e-05	0.0104688	0.00918147	0.0136884	0.0135623	0.00938644	0.00827831	0.0279368	2.81479e-05	0.0120811
469					1.71318	188.938			3.12822e-05	2.99411e-05	0.0206134	0.0178331	0.0197147	0.0116445	0.0145928	3.58689e-05	0.0218022	0.0121436
470					1.74243	191.056			3.12822e-05	2.99411e-05	0.0112613	0.0039886	2.89203e-05	0.003068	0.0219437	0.0221341	2.81479e-05	0.014702
471					1.75849	502.85			3.12822e-05	0.00223327	0.00703339	0.00515525	0.00698376	0.00428739	2.82254e-05	0.0104614	0.0026723	0.00438732
472					1.85232	223.872			0.0025762	0.0115812	0.00609845	0.00411123	0.00783854	0.00644112	0.00267009	0.00330127	0.00803856	0.00466997
473					1.85839	417.873			0.00420241	0.00394428	0.0158444	0.0126112	0.00511116	0.00834269	0.0146383	0.0221071	0.0040663	0.0136039
474					1.86838	194.939			0.0285583	0.0315765	0.0213935	0.0234094	0.0252999	0.0260475	0.0211401	0.0269772	0.0212643	0.0231272
475					1.86838	225.926			0.0284229	0.00689428	0.0181784	0.0142233	0.00955211	0.0154542	0.014523	0.0068393	0.0025927	0.00798501
476					1.9829	209.165			0.00952494	2.99411e-05	0.00963294	2.79366e-05	0.00763738	0.00537063	2.82254e-05	0.0137929	0.0110559	0.00829233
477					3.39784	135.944			0.845043	0.656865	0.68628	0.041664	0.176736	0.481317	1.07352	0.746429	2.81479e-05	0.606659
478					3.43036	189.041			0.000436129	0.00108071	0.00180837	0.00317535	0.00216893	0.0017339	0.00195535	0.00106906	0.0013582	0.00146087
479					4.52758	137.939			0.221134	0.213685	0.192865	0.216875	2.89203e-05	0.168918	0.215402	0.279259	2.81479e-05	0.164896
480					4.52758	316.035			0.00433625	0.00406305	2.88044e-05	0.00451656	0.00274265	0.00313746	0.0037274	0.0039882	0.00425913	0.00399158
481					5.54432	247.917			0.00462768	0.00324622	0.00320998	0.00325146	0.00251596	0.00337026	0.00314193	3.58689e-05	0.00248599	0.00188793
482					6.56151	220.944			3.12822e-05	0.016734	0.0134494	0.0160696	0.0197587	0.0132086	0.0143982	0.0218148	0.0147225	0.0169785
483					6.57547	292.024			0.000531082	0.000774328	0.00288639	0.00337433	0.000852144	0.00168365	0.00345551	0.00303682	0.00271737	0.0030699
484					7.52928	203.959			0.00723061	0.00249299	0.00799507	2.79366e-05	0.00436518	0.00442236	0.00849613	0.00771709	0.00527639	0.0071632
485					7.54181	119.946			0.0469105	0.0525325	2.88044e-05	0.0517381	0.0555851	0.041359	0.0414069	0.0646467	0.0505822	0.0522119
486					7.54572	231.943			0.0699752	0.0367856	0.0583637	0.0574397	0.0762182	0.0597565	0.0497375	0.0760854	0.0449894	0.0569374
487					8.03354	241.885			3.12822e-05	0.00228089	0.00337399	0.00264755	0.00236388	0.00213952	0.00322562	0.00301793	0.00269913	0.00298089
488					8.80537	316.921			0.0321581	0.0125056	0.0277974	0.0193051	0.0177536	0.0219039	0.0165963	0.0121609	0.0232807	0.017346
489			3b-Hydroxy-6b-(3-chloro-2-hydroxy-2-methylbutanoyloxy)-7(11)-eremophilen-12,8b-olide	-5.97644	9.95773	401.899			0.0297893	0.0159791	0.0182717	0.0151189	0.0253522	0.0209022	0.0162373	0.0264159	0.0279541	0.0235358
490					10.9581	305.922			0.00105526	0.00362393	0.00236617	0.00425705	0.00423913	0.00310831	0.00311304	0.00311864	0.00357804	0.00326991
491					11.4462	148.014			0.0194487	0.0230383	0.0243733	0.0188593	0.01771	0.0206859	2.82254e-05	0.0246035	0.0178465	0.0141594
492					11.7457	486.877			0.0163117	0.0132252	0.0176568	0.00717463	0.0173253	0.0143387	0.00881482	0.00934319	0.0131319	0.01043
493					14.5614	252.93			3.12822e-05	0.0123897	0.00859088	0.001227	0.0113463	0.00671703	0.00611595	0.0117778	0.00702947	0.00830773
494			Fluthiacet	-16.2248	15.3508	390.854			0.00232275	0.00222895	2.88044e-05	0.00375954	0.00297207	0.00226242	0.00228805	0.00361638	0.00307366	0.0029927
495					15.9771	188.938			3.12822e-05	0.0281618	0.0299588	0.0314221	0.0306319	0.0240412	0.0256238	0.0363906	0.0246266	0.0288803
496					16.3087	433.846			3.12822e-05	0.00844386	0.0100502	0.0122521	0.0124403	0.00864354	0.00886173	0.0126702	0.0132422	0.0115914
497					16.3247	244.905			0.010064	0.0114863	0.0160993	0.0115073	0.019321	0.0136956	0.011866	3.58689e-05	0.0142864	0.00872942
498					16.3823	241.898			3.12822e-05	0.00413322	0.00329087	0.00435967	0.00248153	0.00285931	0.00500345	0.003964	0.00353264	0.0041667
499					16.3897	172.957			0.657043	0.584029	0.619259	0.610061	0.600483	0.614175	0.589705	3.58689e-05	0.570877	0.386873
500					16.437	207.945			3.12822e-05	0.0108443	0.0217229	0.0166152	0.0185681	0.0135564	0.0133713	0.0231663	0.014594	0.0170439
501					16.5796	176.018			3.12822e-05	0.0195147	0.0222926	0.0205433	0.0210406	0.0166845	0.0220757	0.0323	0.0223797	0.0255851
502					16.7367	208.92			3.12822e-05	0.0027165	0.00179273	0.00558171	0.00233809	0.00249206	0.00388042	0.00343096	0.00426011	0.00385717
503					16.8307	134.972			0.152887	0.140368	0.148007	0.141975	0.125085	0.141664	0.139056	0.205981	0.152126	0.165721
504					16.8427	332.894			0.0105661	0.0125074	0.02116	0.0165068	0.0183981	0.0158277	0.0152903	0.022778	0.0223936	0.0201539
505					16.8504	374.88			0.0102048	0.00433204	0.00687572	0.00298718	0.00610044	0.00610003	0.00509606	0.00840628	0.00535678	0.00628637
506					16.9003	417.873			0.0395589	0.0343595	0.0365501	2.79366e-05	0.0320994	0.0285192	0.0236339	0.0382713	0.0433811	0.0350954
507					17.1309	186.958			3.12822e-05	0.0115672	0.010412	0.00896259	0.0105472	0.00830406	2.82254e-05	0.0135319	0.0109629	0.00817432
508					17.2567	96.9762			0.191673	0.216254	0.23645	0.23579	0.208883	0.21781	0.149396	0.137861	0.148672	0.14531
509					17.3441	294.04			3.12822e-05	0.00170549	0.00271586	0.00321568	0.00254139	0.00204194	0.00528756	0.00636033	0.00170734	0.00445174
510					17.3497	109.051			3.12822e-05	0.500141	0.420554	0.440349	0.426634	0.357542	0.44756	0.514505	0.380582	0.447549
511					17.3691	176.983			0.370986	2.99411e-05	0.328719	0.330144	0.339957	0.273967	0.286349	0.430218	0.311918	0.342828
512					17.3744	162.939			3.12822e-05	0.0635317	0.0838889	0.0768617	0.0805744	0.0609776	0.0728729	0.10808	0.0758704	0.0856079
513			Clodronate	-19.1973	17.3784	245.895			3.12822e-05	0.031314	0.0308186	0.0325709	2.89203e-05	0.0189528	0.0269275	0.0370432	2.81479e-05	0.021333
514					17.3784	253.04			3.12822e-05	0.0164978	0.0187392	0.0233798	0.0120372	0.0141371	0.0265768	0.0312035	0.0184875	0.0254226
515					17.3824	163.06			0.0319912	0.0238509	0.032211	2.79366e-05	0.0350306	0.0246223	0.0310754	0.0373631	0.0291059	0.0325148
516					17.3845	157.988			0.0453182	0.0352755	0.0480743	0.0408798	0.0362096	0.0411515	0.0317357	0.0474671	0.0395192	0.039574
517					17.3945	146.965			3.12822e-05	1.36526	1.36414	1.27589	1.42534	1.08613	2.82254e-05	3.58689e-05	1.25586	0.418643
518					17.3945	151.05			0.00587619	0.0152957	0.0145321	0.032349	0.0246565	0.0185419	0.0162716	0.0422832	0.0135213	0.0240254
519					17.3945	201.905			0.0281706	2.99411e-05	0.0358546	0.0336225	0.0349195	0.0265194	0.0310594	0.0424504	2.81479e-05	0.0245127
520			Isopentenyl phosphate	-9.27451	17.398	167.118			0.0647976	0.0472867	0.0538286	0.0400234	0.0472387	0.050635	0.0472689	0.0722973	2.81479e-05	0.0398648
521					17.4135	192.041			3.12822e-05	0.0160964	0.0249049	0.0270949	0.0228098	0.0181874	0.0231171	0.0320706	0.0177972	0.0243283
522					17.4968	225.926			0.0255092	0.0277817	0.0313237	0.043332	0.0300748	0.0316043	0.0391735	0.0282871	0.0291369	0.0321992
523					17.7056	313.078			0.0126086	0.0185389	2.88044e-05	0.016426	0.0179953	0.0131195	2.82254e-05	0.0233423	0.0149891	0.0127866
524			2,8-bis-Trifluoromethyl-4-quinoline carboxylic acid	7.27538	17.8409	310.174			0.0266981	0.0244299	2.88044e-05	0.0235657	0.0241589	0.0197763	0.0143615	0.0432335	0.0163775	0.0246575
525					17.8658	204.97			0.0367152	0.0202151	0.0282323	0.00857115	0.0145192	0.0216506	0.0164253	0.0289846	0.0139793	0.0197964
526					17.8679	209.948			0.132722	0.110157	0.11602	0.190422	0.157013	0.141266	0.115593	0.203516	0.0666088	0.128572
527					17.8773	179.037			0.051141	0.0532687	0.0528867	0.0559067	0.0529052	0.0532217	0.0325706	3.58689e-05	0.0384124	0.023673
528					17.8774	125.034			3.12822e-05	0.0425051	0.048231	0.0512492	0.0450245	0.0374082	0.0378776	0.0595176	0.0380946	0.0451632
529					17.9674	77.9685			0.00946943	0.0158204	0.0153927	0.0228002	0.0185429	0.0164051	0.0239735	0.0237948	0.0138953	0.0205546
530					17.9734	173.957			0.0614965	0.0554856	0.060396	0.0522413	2.89203e-05	0.0459296	2.82254e-05	0.0695699	0.0515003	0.0403661
531					17.9856	502.85			0.013523	0.0147799	0.0195322	0.0129365	0.0195558	0.0160655	0.0123062	0.0236342	0.00991393	0.0152848
532					18.0687	270.943			0.0197559	0.0154945	0.030773	0.0164844	0.0248857	0.0214787	0.0194004	0.0270184	0.028374	0.0249309
533					18.0727	243.899			3.12822e-05	0.0431946	0.0446485	0.0356404	0.0233112	0.0293652	2.82254e-05	0.0557958	0.0271603	0.0276614
534					18.0738	211.946			0.017039	0.00855041	0.0113533	0.0180195	0.0255115	0.0160948	0.0172914	0.0151611	0.0192779	0.0172434
535					18.2684	85.9984			3.12822e-05	0.0679379	0.0658542	0.0764429	0.0666796	0.0553892	0.0671313	0.0839985	0.0731149	0.0747482
536			N-Acetyldemethylphosphinothricin	23.1272	18.3413	210.149			0.169761	0.168124	0.178513	2.79366e-05	0.198121	0.142909	0.181623	0.223337	0.159481	0.188147
537			4-Amino-2-methyl-5-(phosphooxymethyl)pyrimidine	17.7066	18.3493	220.146			0.0112109	0.0168641	0.0264723	0.0106968	0.0177466	0.0165981	0.0168514	0.0322933	0.0151164	0.0214204
538					18.36	152.034			3.12822e-05	0.0128053	0.0190181	0.0116456	0.0186701	0.0124341	0.0228191	0.0214676	0.0166472	0.0203113
539					18.36	233.978			3.12822e-05	0.00464016	0.00263672	0.00683955	0.00556454	0.00394245	0.00710805	0.00513676	0.00278613	0.00501031
540					18.3907	198.965			0.0176691	0.0291669	0.0164061	0.0246213	0.0193412	0.0214409	0.0252423	0.0367547	0.0231241	0.0283737
541					18.4469	235.181			0.0165422	0.0196694	2.88044e-05	0.0163795	0.0208326	0.0146905	0.0200962	0.0275412	0.0141346	0.0205907
542					18.5676	192.957			0.0125459	2.99411e-05	0.0262995	0.0186142	0.0252674	0.0165514	0.0187266	0.039141	0.0198844	0.0259173
543					18.8474	191.057			3.12822e-05	0.0200043	0.0278906	0.0329644	0.0224866	0.0206754	0.0294946	0.0307718	0.0215641	0.0272769
544					18.8688	303.171			0.00510117	0.00496733	0.0031662	0.00395234	0.00285554	0.00400851	0.00264169	0.00590717	0.00423984	0.0042629
545					18.9028	268.942			3.12822e-05	0.0144261	0.011834	0.0137803	0.011103	0.0102349	0.0133424	3.58689e-05	0.0111327	0.0081703
546			Chlorobenzilate	10.377	18.9287	326.197			0.00691599	0.00421876	0.0090561	0.00893347	0.00807646	0.00744015	0.00868316	0.0122006	0.00604772	0.00897715
547					18.9346	286.916			0.00475905	0.00407782	0.00841138	0.00958454	0.00961922	0.0072904	0.00679784	0.0177726	0.00783344	0.0108013
548					18.9438	261.019			0.0010688	0.00189886	0.00447153	0.00501105	0.00467968	0.00342598	2.82254e-05	0.00596161	0.00262306	0.00287097
549			Monobromobisphenol A	-11.4823	18.9438	308.186			0.0305578	0.0133933	0.0185173	0.0184912	0.0152236	0.0192366	0.026699	0.0230994	0.0143415	0.02138
550					19.1845	209.165			0.00962482	0.0104349	0.010944	0.0108317	2.89203e-05	0.00837287	0.0130903	0.0132095	0.0163429	0.0142142
551					19.3264	187.86			3.12822e-05	0.00335079	0.00420313	0.0049935	0.00368852	0.00325344	0.00463442	0.00504218	0.00267509	0.00411723
552					19.3352	215.959			3.12822e-05	0.0155323	0.0134884	0.0132418	0.0127297	0.0110047	0.0159663	0.0227598	0.0135747	0.0174336
553					19.7216	90.0087			0.0149942	0.02135	0.0215173	0.0256223	0.0190787	0.0205125	0.0334042	0.0342725	0.0179758	0.0285508
554					19.9038	219.007			3.12822e-05	0.00730482	0.00869303	0.0131554	0.00779941	0.00739678	2.82254e-05	0.0115597	0.00834508	0.00664435
555					20.3385	132.867			3.12822e-05	0.0283437	0.0268253	2.79366e-05	0.0278045	0.0166065	0.0240333	0.0349731	0.0315407	0.0301824
556					22.2468	541.321			0.028978	0.0287038	0.0790329	0.0678788	0.0498897	0.0508966	0.0866657	0.0518931	0.0660876	0.0682155
557					23.2076	199.006			0.632847	0.856422	1.06682	0.713027	0.705488	0.794921	0.437844	0.312718	0.214673	0.321745
558			Dimethyl diselenide	24.852	23.216	189.002			0.0629651	0.0965848	0.0347857	0.0177075	0.0112455	0.0446577	0.0681067	0.0331584	0.0511165	0.0507938
559					23.6254	188.009			0.128501	0.189433	0.071376	0.00072895	0.0543739	0.0888825	0.169713	0.0590889	0.0671276	0.0986432
560					23.6264	322.213			0.475493	0.525941	0.121504	0.208338	0.064988	0.279253	0.422711	0.282524	0.277411	0.327549
561					23.6632	174.986			0.057068	0.0576077	0.0179877	0.0297354	0.071732	0.0468262	0.0386536	0.0455664	0.0349367	0.0397189
562			TG(18:3(6Z,9Z,12Z)/24:1(15Z)/o-18:0)	-22.34	24.0687	954.602			0.0770202	0.0890809	0.0828916	0.0630905	0.0522108	0.0728588	0.072583	0.06368	0.047693	0.0613187
563					24.0694	294.182			0.372239	0.477914	0.250004	0.284893	0.212439	0.319498	0.421732	0.332234	0.236307	0.330091
564					24.0694	335.189			0.0514706	0.0637114	0.0282279	0.0164547	0.0348709	0.0389471	0.0706618	0.017448	0.0499894	0.0460331
565					24.071	479.319			3.33453	4.28584	3.74996	1.5264	2.81775	3.1429	5.37929	5.28378	2.55899	4.40735
566					24.1042	116.201			0.0328558	0.0525815	0.0371419	0.0376681	0.0216673	0.0363829	0.0346551	0.0376852	0.0238844	0.0320749
567					24.1049	173.994			0.0838978	0.0796077	0.0272538	2.79366e-05	0.116909	0.0615392	0.0867331	0.0859906	0.0619297	0.0782178
568					24.1049	478.306			0.415845	0.550592	0.763216	0.150969	0.620599	0.500244	0.657552	0.713241	0.387951	0.586248
569					24.1049	931.616			0.901702	1.23441	1.21145	0.878254	0.569216	0.959005	0.876306	0.808043	0.520704	0.735018
570			TG(16:0/24:1(15Z)/o-18:0)	1.43169	24.1049	932.619			0.517759	0.778505	0.695689	0.530802	0.305499	0.565651	0.538717	0.46954	0.288068	0.432108
571			TG(16:0/24:0/o-18:0)	-11.9213	24.1049	934.622			0.0830697	0.0618708	0.119469	0.122532	0.0355259	0.0844935	0.0810066	0.069575	0.0352981	0.0619599
572					24.1051	527.305			0.107755	0.144719	0.147673	0.12141	0.0983064	0.123973	0.124864	0.119	0.0891309	0.110998
573					24.1056	933.622			0.281992	0.319369	0.323747	0.318598	0.162823	0.281306	0.2299	0.216233	0.152782	0.199638
574					24.106	491.319			0.342133	0.416626	0.293471	0.180951	0.203024	0.287241	2.82254e-05	0.434105	0.236607	0.22358
575			Zn-Bacteriochlorophyll a	-19.5559	24.106	953.597			0.110677	0.0918874	0.128165	0.112072	0.0958259	0.107726	0.106346	0.113364	0.0871564	0.102289
576					24.1081	494.338			0.360272	0.456772	0.327768	0.183395	0.261454	0.317932	0.663576	0.551782	0.272007	0.495788
577			Amisulbrom	9.38877	24.3613	467.317			3.53166	3.05842	1.68242	2.79366e-05	1.5447	1.96344	2.13816	2.16919	0.677443	1.6616
578			Isopentenyladenosine-5'-diphosphate	-17.9331	24.4168	496.316			0.0374987	0.0189588	0.0133567	0.0460476	2.89203e-05	0.0231781	0.0578926	0.0665439	0.0434223	0.0559529
579					24.4343	116.453			0.0750983	0.109802	0.0992726	0.0784683	0.0533778	0.0832038	0.0787622	0.0748519	0.0518134	0.0684759
[truncated: 5,164 more rows]
