# Supplementary material for: Bacterial PncA improves diet-induced NAFLD in mice by enabling the transition from nicotinamide to nicotinic acid
Source: Commun Biol. 2023 Mar 2;6:235. doi: 10.1038/s42003-023-04613-8 (PMC9981684; doi:10.1038/s42003-023-04613-8)
Supplement: Supplementary file 5 — Supplementary Data 2 [file 42003_2023_4613_MOESM5_ESM.xlsx]

## Sheet: Fig.2
Fig. 2a	OD600	L.sal			L.sal + PCN			AKK			AKK + PCN			Sgor			Sgor +PCN			B.lon			Blon + PCN
	0h	0.05	0.05	0.04	0.04	0.05	0.05	0.02	0.05	0.04	0.03	0.04	0.04	0.05	0.05	0.03	0.05	0.05	0.05	0.05	0.05	0.04	0.02	0.05	0.04
	5h	0.11	0.09	0.11	0.07	0.09	0.09	0.05	0.05	0.04	0.03	0.04	0.05	0.12	0.15	0.15	0.08	0.06	0.05	0.08	0.12	0.08	0.09	0.09	0.09
	15h	0.15	0.18	0.14	0.11	0.15	0.12	0.07	0.07	0.07	0.08	0.07	0.06	0.38	0.39	0.41	0.1	0.12	0.09	0.12	0.15	0.17	0.22	0.18	0.18
	25h	0.42	0.41	0.44	0.31	0.3	0.29	0.08	0.09	0.08	0.08	0.07	0.06	0.78	0.74	0.72	0.11	0.09	0.08	0.35	0.37	0.33	0.41	0.35	0.4
	30h	0.52	0.55	0.53	0.41	0.39	0.41	0.17	0.15	0.18	0.15	0.16	0.15	0.75	0.74	0.71	0.08	0.12	0.08	0.48	0.45	0.42	0.45	0.51	0.39
	35h	0.51	0.51	0.49	0.41	0.43	0.45	0.22	0.25	0.25	0.24	0.26	0.22	0.65	0.71	0.62	0.1	0.08	0.05	0.47	0.46	0.47	0.45	0.39	0.47
	48h	0.48	0.42	0.45	0.41	0.42	0.41	0.19	0.22	0.25	0.24	0.22	0.26	0.65	0.66	0.62	0.11	0.09	0.08	0.39	0.41	0.44	0.41	0.41	0.42
	Observed Species			Simpson Diversity
Fig. 2c	CK	PCN		CK	PCN
	376	470		0.028916	0.037605
	428	450		0.01809	0.026353
	425	424		0.025831	0.051961
	445	454		0.018191	0.034615
	417	457		0.024293	0.027898
	446	467		0.023066	0.028077
	442	458		0.021554	0.024599
	liver					colon					Hippocampus
Fig. 2d-f	CK	PNC	NAM	NAM+PNC		CK	PNC	NAM	NAM+PNC		CK	PNC	NAM	NAM+PNC
	250	225	261	209		170	166	175	166		50	55	52	42
	238	209	221	205		165	165	172	165		55	60	56	49
	262	205	265	205		152	169	175	158		48	61	48	41
	251	198	211	235		175	145	165	145		51	38	47	46
	221	212	223	199		156	152	158	162		44	42	50	39
	198	202	247	210		168	158	178	158		52	43	52	52

## Sheet: Fig.3
Fig. 3d	PncA-WT	PncA-OE	PncA-WT	PncA-OE
	1	1.12	1.09	1.34
	0.89	0.97	1.12	1.22
	1.03	0.88	1.23	1.41
	1.06	1.56	0.98	1.23
	0.87	1.34	0.81	1.21
	1.34	1.06	1.12	1.09
NAM	-	-	+	+

## Sheet: Fig.4
Fig. 4a	Day	Normal			MCD + PncA-WT			MCD + PncA-OE
	-7	32.4	33.4	31.2	29.7	32.5	33.5	33.1	30.1	31.2
	1	32.4	33.6	31.5	30.1	32.7	33.6	33.2	30.2	32.1
	3	33.5	34.1	31.6	28.2	30.2	31.1	30.2	28.1	30.2
	5	33.4	34.5	30.9	26.4	28.1	29.2	28.1	26.9	28.1
	7	34.1	34.2	30.5	25.1	27.4	28.1	27.5	25.9	27.9
	9	34.1	34.2	31.1	24.6	25.4	27.8	26.4	24.8	26.4
	12	34.4	34.5	32.1	24.1	24.6	25.3	25.8	24.1	25.6
	15	33.9	34.6	32	22.4	24	24.8	24.1	23.5	24.6
Fig. 4c	Normal	PncA-WT	PncA-OE
	1	0.58	0.77
	0.92	0.69	0.45
	0.89	0.45	0.86
	0.88	0.72	0.67
	1.02	0.55	0.56
	1.11	0.71	0.75
Fig. 4d	Normal	PncA-WT	PncA-OE
	1	0.46	0.66
	0.98	0.66	0.78
	1.13	0.39	0.69
	0.78	0.65	0.59
	1.05	0.77	0.78
	0.89	0.54	0.65
Fig. 4e	Normal	PncA-WT	PncA-OE
	21	73.1	82
	22.4	69.3	75
	19.4	89.1	67.2
	23.1	69.2	65
	35	61	58.3
	31	59	64.5

## Sheet: Fig.5
Fig. 5a	AAV-Vector	AAV-PncA
	1	2012
	0.76	2032
	0.81	2230
Fig. 5b	Normal Diet	AAV-Vector	AAV-PncA
	1	0.934426	5.069
	1.00877	0.621426	6.1952
	1.03469	0.775067	6.89249
	0.805185	0.661456	3.65879
	0.989325	0.422417	5.86428
	0.946245	0.669081	6.34083
Fig. 5c	Normal Diet	Vector+NAM	PncA+NAM
	1	0.2256	0.7745
	0.8698	0.3687	0.6892
	0.8795	0.6523	0.6874
	0.9653	0.2563	0.8021
	1.2232	0.3475	0.6879
	1.0231	0.5563	0.8795
Fig. 5c	Normal Diet	AAV-Vector	AAV-PncA
	18.4	40.8	30.2
	20.1	40.7	30.8
	21.1	51.02	29.8
	18.7	39.8	35.1
	18.9	48.5	41.8
	20.1	49.2	29.1

## Sheet: Fig.S2
Fig.S2c	No PncA	PncA + PBS	PncA + PCN
	0	1	0.12
	0	0.98	0.08
	0.02	1.06	0.09
	0.03	0.99	0.11
	0	1.04	0.17
	0.1	1.11	0.15

## Sheet: Fig.S3
	NAM			NA
Fig.S3d	CTRL	PCN		CTRL	PCN
	1	93.6425		1.00001	0.75
	2.0694			1.11974	0.81
	17.124			1.13367	0.77765

## Sheet: Fig. S5
Fig.S5a		CK			PCN			NR
	oh	0.22	0.24	0.22	0.21	0.24	0.22	0.22	0.23	0.24
	12h	0.26	0.28	0.26	0.25	0.27	0.25	0.34	0.29	0.32
	24h	0.31	0.33	0.31	0.31	0.29	0.32	0.37	0.39	0.35
	36h	0.39	0.41	0.37	0.42	0.41	0.38	0.45	0.44	0.46
	48h	0.47	0.46	0.45	0.45	0.44	0.47	0.47	0.49	0.47
Fig.S5b		CK			PCN			NR
	oh	0.35	0.36	0.41	0.41	0.35	0.39	0.39	0.36	0.36
	12h	0.41	0.41	0.38	0.43	0.39	0.42	0.44	0.53	0.49
	24h	0.51	0.48	0.45	0.45	0.51	0.49	0.61	0.66	0.63
	36h	0.53	0.58	0.53	0.59	0.52	0.55	0.68	0.65	0.61
	48h	0.77	0.84	0.82	0.81	0.84	0.8	0.81	0.79	0.83
Fig.S5c		CK			PCN			NR
	2396T	1	1.02	1.06	1.09	0.99	1.02	1.23	1.35	1.25
	HepG2	1	1.18	1.05	1.05	1.08	1.12	1.35	1.45	1.36
Fig.S5d		Control					PCN
	colon	144	158	148	132	160	151	135	148	125	162
	liver	221	251	230	215	208	222	251	213	198	235

## Sheet: Fig.S6
Fig.S6a	PncA-WT	PncA-WT(no RT)	PncA-OE	PncA-OE(no RT)
	1	0.12	425	0.55
	0.89	0.23	425	0.35
	1.23	0.11	398	1.23
	1.45	0.14	334	1.45
	1.23	0.15	312	0.14
	0.92	0.19	573	0.67
Fig.S6c	PncA-WT	PncA-OE
	1	129.23
	1.21	123.11
	1.01	89.13
	0.89	88.12
	1.01	100.65
	1.52	119.23
Fig.S6d	day	PncA-WT			PncA-OE
	0	99443.1	145363	111936	85660.7	83442.4	83160.8
	15	95374.2	81379.8	87642	90072.7	89972.7	80679.4
	30	78398.2	78264.3	101360	81872.5	76070.2	87653

## Sheet: Fig.S7
Fig.S7c	NA		NAM		NAAD		NAD+
	vector	PncA	vector	PncA	vector	PncA	vector	PncA
	0.0162144	0.0965494	16.247	1.09349	0.00413493	0.0748671	0.0078296	0.0229307
	0.0160296	0.12999	12.9909	1.11181	0.00552826	0.108114	0.00264084	0.0705277
	0.0139182	0.24375	13.4847	1.04736	0.00350113	0.220254	0.00531728	0.0187624
		0.248983		1.01468		0.220735		0.0196263
		0.219493		1.01451		0.188781		0.0172631

## Sheet: Fig.S8
Fig.S8a		Normal Diet					MCD					NAM					NA					AAV-Vector + NAM					AAV-PncA + NAM
	-6	32.8	32.6	34.2	29.5	31.5	33.2	31.5	31.9	33.1	32.7	33.6	30.9	30.5	28.9	31.3	30.2	32.1	29.9	32	33.1	34.2	29.8	30.6	29.5	26.8	32.5	33.06	33.5	29.8	30.2
	-3	32.5	32.5	31.6	30.5	31	32.1	31.8	32.1	32.8	32.1	34.25	31.76	28.53	30.12	34.1	30.5	33.2	33.5	30.5	29.9	35.2	31.7	28.5	33.3	26.6	35.1	30.8	29.2	33.1	31.5
	0	33.8	30.6	29.9	31.5	30.5	31.9	31.8	32.1	33.1	33.2	32.1	29.8	28.2	28.6	33.8	27.9	29.8	30.5	28.9	30.12	30.1	33.5	27.5	30.2	25.3	29.5	28.4	29.12	29.5	30.1
	3	33.2	30.6	30.2	31.8	32.5	27.8	28.2	29.5	30.2	30.8	29.8	28.1	27.6	27.9	32.1	26.9	28.9	28.7	26.2	28.4	30.5	28.9	26.8	27.1	24.8	27.8	26.8	27.3	28.1	27.9
	6	32.5	31.8	33.2	29.9	31.8	25.1	26.3	27.1	28.6	28.8	27.6	26.8	26.5	25.9	30.8	25.9	26.9	27.8	26.1	26.8	29.1	27.2	23.5	24.6	22.5	27.5	26.3	26.5	27.6	26.5
	9	33.5	34.2	31.5	32.1	32.6	24.3	24.1	24.9	25.5	25.3	25.6	24.2	25.9	24.9	28.3	24.4	26.2	27.1	25.9	25.3	26.8	26.3	24.1	23.9	22.1	26.3	26.4	25.56	26.12	27.1
	12	34.2	33.9	32.6	33.5	31.2	22.5	23.4	22.8	24.3	23.5	24.6	24.3	22.5	23.2	26.9	22.53	24.01	21.25	23.81	24.1	24.5	25.1	22.6	22.1	23.1	25.3	25	26.2	24.3	25.3
	15	33.5	31.8	33.6	32.1	32.3	22	22.8	22.5	23.7	23.3	22.8	21.9	22.8	23.1	24.6	22.3	24.5	23.1	22.5	22.6	23.1	24.2	22.5	23.1	22.5	25.6	24.1	24.1	24.3	25.2
Fig.S8b	Normal	CTRL	NAM	NA
	1	0.658142	0.658451	0.598745
	1.00877	0.745626	0.754869	0.489522
	1.03469	0.685483	0.745259	0.74257
	0.805185	0.569856	0.658451	0.842542
	0.989325	0.684571	0.598562	0.785695
	0.946245	0.789541	0.495863	0.584224
